# Supplementary material for: Transcriptomic Profiling Reveals Metabolic and Regulatory Pathways in the Desiccation Tolerance of Mungbean (Vigna radiata [L.] R. Wilczek)
Source: Front Plant Sci. 2016 Dec 21;7:1921. doi: 10.3389/fpls.2016.01921 (PMC5174128; doi:10.3389/fpls.2016.01921)
Supplement: Table S1 — Primers used in the study for quantitative RT-PCR. [file Table1.XLSX]

## Sheet: Sheet1
Table S1 Primers used in the study for quantitative RT-PCR.
Gene	Annotation	Primer Sequences (5'-3')
LEA-F	Late embryogenesis abundant	CAGTGGCAGTGGGTGGTG
LEA-R		CAGGGTTATGGGACGCAAGG
CP47-F	Photosystem II CP47 reaction center protein	TGGGTGTCTGATCCTTATGGAC
CP47-R		CCTGCCGCAATATGATGAGAAG
HSP20-F	Heat shock 20 kDa protein	AGGTGGAAGTGGAAGATGGG
HSP20-R		GGAAGCCAGAACCTCCTCAT
SUT-F	Sugar efflux transporter	TGTCTCCGTCACAGCACCAC
SUT-R		GGAGGAGCCAACCAAGTTACAG
ADH-F	Aldehyde dehydrogenase	CGAACCTGAAGCGTGTCC
ADH-R		CGAGTTGCGGAAGATGCC
FAH-F	Fatty acid hydroxylase	TGACAGCAGCGACGAGGTAGG
FAH-R		AGGACCAGGAGCAGCCATCAC
SODC-F	Copper/zinc superoxide dismutase	ACAAGACCAGAAACACGAACAG
SODC-R		CCACCTCCTCCTCAATCCATAG
AP2-F	AP2-like transcription factor	TTGATGGAAGCTGGGGTGAT
AP2-R		CTCAGAAAACGCCTGCCATT
SMP-F	Seed maturation protein	GTCACCGCCTTATCAGCTTG
SMP-R		CCACACATAACACACGCACT
VgActin-F	Actin	TTCCTTTTCTTCGTTTTTCATGCT
VgActin-R		AAACCGAGGCACCTAATTCTTG
