# Supplementary material for: Transcriptomic Profiling Reveals Metabolic and Regulatory Pathways in the Desiccation Tolerance of Mungbean (Vigna radiata [L.] R. Wilczek)
Source: Front Plant Sci. 2016 Dec 21;7:1921. doi: 10.3389/fpls.2016.01921 (PMC5174128; doi:10.3389/fpls.2016.01921)
Supplement: Table S2 — Statistical analysis of the sequencing reads in 24 libraries that mapped to the mungbean reference genome. [file Table2.XLSX]

## Sheet: Sheet1
Table S2 Statistical analysis of the sequencing reads in 24 libraries that mapped to mungbean reference genome.
Samples	Clean Reads	Base Number	Mapped Reads	Mapped Ratio	GC Content	≥Q30
ck3h-rep1	24720483	6228991921	21122212	0.8544	0.4661	0.9589
ck3h-rep2	16883848	4251799258	14778576	0.8753	0.4668	0.9575
ck3h-rep3	19006631	4789079876	16434630	0.8647	0.4685	0.9617
ck6h-rep1	15984282	4027300692	13855676	0.8668	0.4666	0.9647
ck6h-rep2	24566876	6190239953	21367083	0.8698	0.463	0.9606
ck6h-rep1	23288817	5868028204	20342456	0.8735	0.4642	0.9634
ck18h-rep1	20119053	5061924684	17456385	0.8677	0.4654	0.9613
ck18h-rep2	22477441	5663601779	19690785	0.876	0.4631	0.9622
ck18h-rep3	19795438	4987863568	17157317	0.8667	0.4623	0.9628
ck24h-rep1	20885563	5262460464	17982760	0.861	0.4636	0.9605
ck24h-rep2	20957340	5280483673	18093187	0.8633	0.463	0.961
ck24h-rep3	22397735	5643357305	19378288	0.8652	0.4651	0.9617
sy3h-rep1	19878744	5008712224	16620708	0.8361	0.4708	0.9602
sy3h-rep2	23202306	5837659066	19421101	0.837	0.4801	0.9613
sy3h-rep3	17404404	4385346163	14609151	0.8394	0.4679	0.9564
sy6h-rep1	21130631	5309309450	17897160	0.847	0.4786	0.963
sy6h-rep2	19550605	4917908293	16065264	0.8217	0.4713	0.9329
sy6h-rep3	20010242	5032092988	17162053	0.8577	0.4942	0.9622
sy18h-rep1	21135960	5325287459	18167339	0.8595	0.4653	0.962
sy18h-rep2	21869146	5509691553	18585632	0.8499	0.4678	0.9622
sy18h-rep3	24391708	6145590972	20852103	0.8549	0.4657	0.9615
sy24h-rep1	25539518	6434288060	21698008	0.8496	0.4679	0.9633
sy24h-rep2	20751239	5228327466	17632190	0.8497	0.4656	0.9614
sy24h-rep3	25045268	6310385065	20827414	0.8316	0.4688	0.9608
Total	510993278	128699730136	437197478
