# Supplementary material for: Transcriptomic Profiling Reveals Metabolic and Regulatory Pathways in the Desiccation Tolerance of Mungbean (Vigna radiata [L.] R. Wilczek)
Source: Front Plant Sci. 2016 Dec 21;7:1921. doi: 10.3389/fpls.2016.01921 (PMC5174128; doi:10.3389/fpls.2016.01921)
Supplement: Table S3 — Cluster analysis of the differentially expressed genes (DEGs) among the different stages of imbibition in mungbean. From left to right of X aixs were ck3h, sy3h, ck6h, sy6h, ck18h, sy18h, ck24h, and sy24h, respectively. [file Table3.XLSX]

## Sheet: Sheet1
Table S3 Clustering analysis of the differentially expressed genes (DEGs) amomng the different stages after dehydration treatment in Mungbean.
	ck3h	sy3h	ck6h	sy6h	ck18	sy18h	ck24h	sy24h	Annotation
Cluster 1
c168367.graph_c0	7.95119	12.7585	6.35685	12.6633	9.53731	47.5716	18.597	51.4287	Magnesium-protoporphyrin IX methyltransferase C-terminus;; Methyltransferase domain;; Methyltransferase domain;; Methyltransferase domain;; Methyltransferase domain;; Methyltransferase domain;; Methyltransferase domain;; Methyltransferase small domain;; Ribosomal protein L11 methyltransferase (PrmA)
c174487.graph_c0	26.4741	55.3618	14.3773	73.1751	17.3799	276.485	68.3923	275.628	Pyridoxal-dependent decarboxylase conserved domain;; Pyridoxal-dependent decarboxylase conserved domain
c128348.graph_c0	12.0373	9.52665	15.499	21.2148	14.2757	20.502	11.456	24.7861	--
c167331.graph_c0	70.8735	56.769	79.8597	180.432	105.699	123.55	85.4977	134.558	--
c172761.graph_c0	25.5354	21.479	26.5239	38.8968	28.8774	56.3204	29.6071	53.5205	Enoyl-CoA hydratase/isomerase family;; 3-hydroxyacyl-CoA dehydrogenase, NAD binding domain;; 3-hydroxyacyl-CoA dehydrogenase, C-terminal domain;; 3-hydroxyacyl-CoA dehydrogenase, NAD binding domain
c173659.graph_c0	13.6373	8.93188	13.0978	15.6635	14.0443	23.6045	11.7014	29.4581	TPR repeat;; Tetratricopeptide repeat;; Tetratricopeptide repeat;; Tetratricopeptide repeat;; Tetratricopeptide repeat;; Tetratricopeptide repeat;; BTB/POZ domain;; Protein of unknown function (DUF688)
c175408.graph_c0	4.81821	3.0319	5.2672	7.59956	4.66736	7.14603	4.39599	8.07871	Cytosine specific DNA methyltransferase replication foci domain;; PHD-finger
c175460.graph_c0	1.15486	0.718751	1.07233	1.89191	1.01434	3.54773	1.15879	5.08408	--
c175582.graph_c0	20.9706	15.2063	19.5018	27.1896	24.6774	27.6212	15.4693	31.4146	U-box domain;; Armadillo/beta-catenin-like repeat
c179372.graph_c0	2.85163	2.6007	3.97832	14.0635	6.21492	17.4133	4.2737	20.4644	--
c176971.graph_c0	9.89565	15.6948	10.2403	65.4403	10.7697	291.676	24.6776	257.063	Carbohydrate phosphorylase;; Carbohydrate phosphorylase;; Carbohydrate phosphorylase;; Carbohydrate phosphorylase
c165427.graph_c0	0.431982	0.839692	0.717822	3.36903	1.37562	56.6386	3.89915	67.7239	Chlorophyll A-B binding protein
c170264.graph_c1	6.9151	7.37617	6.1837	12.5717	5.36682	38.1459	6.52871	44.1258	Clp amino terminal domain;; ATPase family associated with various cellular activities (AAA);; AAA ATPase domain;; AAA domain (dynein-related subfamily)
c173787.graph_c0	13.4884	15.374	10.4881	22.578	8.97593	102.628	12.6075	111.348	Transmembrane amino acid transporter protein;; Transmembrane amino acid transporter protein
c177040.graph_c0	41.7781	83.2133	25.9058	91.3277	38.8485	455.056	68.0882	498.18	Photosynthesis system II assembly factor YCF48;; Photosynthesis system II assembly factor YCF48
c169538.graph_c0	13.6605	12.5091	18.2155	115.274	33.8672	3285.9	66.4808	2870.58	Trypsin and protease inhibitor
c159978.graph_c0	16.5469	23.4669	11.8994	22.3293	12.311	72.5975	19.4594	78.3184	VHS domain;; GAT domain
c173527.graph_c0	36.6896	38.0372	33.7844	86.4054	62.0652	281.978	53.9637	335.463	AMP-binding enzyme
c128145.graph_c0	8.47091	11.5808	7.72818	14.0313	11.341	55.0916	13.1232	63.2155	Sigma 54 modulation protein / S30EA ribosomal protein
c87590.graph_c0	0.217807	0.152488	0.150859	1.27649	0.258616	29.8835	0.288713	69.1868	ABC-2 type transporter;; ABC transporter;; AAA ATPase domain
c176245.graph_c0	2.81908	1.70191	3.32585	18.1572	4.17779	148.61	5.02953	142.018	Amino acid kinase family;; Amino acid kinase family
c166910.graph_c0	10.7529	8.93175	10.0975	19.4246	9.77945	84.8792	11.1646	76.8187	Carbohydrate phosphorylase;; Carbohydrate phosphorylase;; Carbohydrate phosphorylase;; Carbohydrate phosphorylase
c156653.graph_c0	0.919098	1.2722	0.894162	8.02952	1.85743	139.171	8.36133	204.231	ATPase family associated with various cellular activities (AAA)
c160784.graph_c0	0.165501	0.376966	0.195322	0.837163	0.175221	58.6945	0.211021	121.394	Multicopper oxidase;; Multicopper oxidase;; Multicopper oxidase
c167039.graph_c0	18.6447	31.4628	11.9098	22.3611	18.5503	96.3463	28.0599	88.7462	Protein of unknown function (DUF561);; Protein of unknown function (DUF561)
c156360.graph_c0	0.108111	0.0849854	0.0662725	0.909707	0.0516174	24.597	0.361818	38.214	Wax ester synthase-like Acyl-CoA acyltransferase domain;; Protein of unknown function (DUF1298)
c160593.graph_c0	15.912	16.5189	16.0895	46.2994	22.8399	196.067	40.0978	170.756	Aldehyde dehydrogenase family;; Aldehyde dehydrogenase family
c144509.graph_c0	1.42156	2.14493	1.14586	3.73586	0.83874	32.1583	1.93728	31.7712	--
c145448.graph_c0	7.00164	8.92425	6.19189	7.69626	6.55281	30.0298	12.596	30.7233	--
c145798.graph_c0	0.44216	0.29312	0.399299	0.600604	0.211866	4.19936	0.176938	3.7885	--
c151264.graph_c0	0.15037	0.0701091	0.0536031	0.0728757	0	48.3941	0.0587093	51.2022	--
c175847.graph_c0	0.0709219	0.0952022	0	0.657044	0	7.50961	0	10.1394	--
c178250.graph_c0	0.25743	0	0.239344	0.420833	0.771525	17.0065	0.253388	44.6358	--
c178502.graph_c0	36.2765	54.8544	24.0153	99.2767	19.1762	390.473	41.762	374.736	--
c178678.graph_c0	0.910422	0.509157	1.16884	1.52915	0.290556	15.9268	2.10812	14.6159	--
c89314.graph_c0	0.682575	1.40275	0.482973	4.95855	1.63487	66.4353	7.51009	73.0515	--
c176971.graph_c0	9.89565	15.6948	10.2403	65.4403	10.7697	291.676	24.6776	257.063	Carbohydrate phosphorylase;; Carbohydrate phosphorylase;; Carbohydrate phosphorylase;; Carbohydrate phosphorylase
c87161.graph_c0	0.755888	4.32196	0.419502	27.5369	0.338136	39.3092	8.39313	74.3096	Major intrinsic protein
c179653.graph_c0	17.8064	33.8945	17.0434	66.2301	24.3288	166.317	36.0925	229.298	--
c159681.graph_c1	4.98378	9.34442	4.3434	17.3212	4.49019	35.1961	8.51727	42.0127	Flavin containing amine oxidoreductase;; Flavin containing amine oxidoreductase
c145598.graph_c0	2.94546	5.05783	2.94983	11.3136	4.06472	13.7173	6.87137	12.5192	Transcriptional repressor, ovate;; DNA-binding domain
c96100.graph_c0	1.53809	2.80263	0.618455	11.0718	0.856505	71.4154	1.01372	99.3915	WD domain, G-beta repeat;; Nup133 N terminal like;; PQQ-like domain
c160294.graph_c0	5.41271	4.00995	4.38674	131.564	2.23757	105.675	8.51067	127.092	Probable lipid transfer;; Protease inhibitor/seed storage/LTP family
c169140.graph_c0	8.58461	6.54159	9.27842	12.5729	8.46578	14.9972	6.9193	15.632	WD domain, G-beta repeat;; WD domain, G-beta repeat
c177866.graph_c1	6.78421	4.29605	9.55226	11.2243	6.43523	12.3466	5.1483	16.0161	Salt stress response/antifungal;; Protein kinase domain;; Protein tyrosine kinase
c139907.graph_c0	4.91201	7.8359	3.5145	6.32761	3.54876	25.3621	3.59912	26.8291	Phosphate transporter family;; Phosphate transporter family
c163014.graph_c0	5.40678	6.13791	4.56071	12.1308	2.69453	42.0341	2.31622	66.6326	Protein kinase domain;; Protein tyrosine kinase;; D-mannose binding lectin;; S-locus glycoprotein family
c166905.graph_c0	12.8683	15.6746	11.665	65.4056	11.6846	36.3776	20.6793	38.2758	Haloacid dehalogenase-like hydrolase
c96100.graph_c0	1.53809	2.80263	0.618455	11.0718	0.856505	71.4154	1.01372	99.3915	WD domain, G-beta repeat;; Nup133 N terminal like;; PQQ-like domain
c151932.graph_c0	31.5127	50.6815	19.4215	54.0319	33.5775	192.224	15.191	245.469	Zinc finger C-x8-C-x5-C-x3-H type (and similar)
c161440.graph_c0	1.24574	1.06988	0.840404	4.92394	0.317177	22.6104	0.573484	25.384	--
c174959.graph_c0	176.349	221.263	122.659	188.398	122.218	894.626	148.024	888.395	--
c176829.graph_c2	2.9175	6.85234	1.3542	16.5766	1.20447	19.566	6.80206	35.5323	LysM domain
c172061.graph_c0	195.152	198.969	211.556	395.583	211.271	277.449	205.179	308.337	AP2 domain
c177648.graph_c0	1.29153	0.939899	1.01564	2.30029	1.23349	1.85499	0.796946	2.35833	--
c159740.graph_c0	2.48433	2.60403	2.30892	18.3057	2.32497	8.9838	2.4093	9.68332	Possible lysine decarboxylase
c172477.graph_c0	6.35405	9.972	5.49335	53.9076	4.3059	33.5009	6.28364	40.566	WD domain, G-beta repeat;; Nup133 N terminal like;; Nucleoporin Nup120/160
c160634.graph_c0	0.0995086	0.158245	0.142095	0.0550254	0.13913	51.9792	0.0435539	61.8206	--
c160342.graph_c0	6.92957	11.5352	4.90076	24.3201	2.97637	27.6652	4.84273	40.0776	--
c88188.graph_c0	20.9924	38.1196	13.1809	76.2436	16.1469	64.6532	18.5925	77.3792	2OG-Fe(II) oxygenase superfamily;; non-haem dioxygenase in morphine synthesis N-terminal
c172955.graph_c0	8.93455	5.8972	9.1457	10.525	7.99715	10.9151	6.30067	11.7154	SET domain;; Domain of unknown function (DUF4339)
c173622.graph_c1	3.84422	7.42976	1.2894	5.43203	1.0086	34.4741	0.354793	68.4396	Probable lipid transfer
c177648.graph_c2	3.42274	2.32498	4.02163	5.53175	4.59635	6.0547	2.96295	7.12722	--
c166665.graph_c0	6.81498	4.35428	6.20073	9.10186	4.07557	10.06	3.15967	9.67537	bZIP transcription factor;; Basic region leucine zipper
c146303.graph_c0	23.164	41.6782	14.6235	100.455	8.2376	147.836	5.69985	163.84	Enoyl-(Acyl carrier protein) reductase;; short chain dehydrogenase
c145096.graph_c0	35.8439	88.4088	22.7755	170.522	21.8887	108.722	27.1154	177.109	Protein phosphatase 2C;; Protein phosphatase 2C
c145096.graph_c0	35.8439	88.4088	22.7755	170.522	21.8887	108.722	27.1154	177.109	Protein phosphatase 2C;; Protein phosphatase 2C
c160980.graph_c0	0.179138	0.717311	0.552572	0	1.04079	2.13072	0.679405	2.47743	Peroxidase
Cluster 2
c172103.graph_c0	0.858767	0.356321	0.393182	0.199472	0.80869	1.13534	0.544048	1.79469	2OG-Fe(II) oxygenase superfamily
c89021.graph_c0	139.58	133.889	138.474	75.1216	171.517	331.097	196.884	298.479	ESSS subunit of NADH:ubiquinone oxidoreductase (complex I)
c160032.graph_c0	4.12894	3.81136	3.92958	2.23246	4.97068	7.48238	5.01826	6.55523	Oxidoreductase family, NAD-binding Rossmann fold
c177181.graph_c0	10.7329	8.46051	10.3403	5.24656	12.6766	18.3689	10.226	19.6132	START domain;; Homeobox domain
c154193.graph_c0	3.67453	3.64113	3.78054	2.23964	4.46914	7.76551	4.51228	7.92782	Armadillo/beta-catenin-like repeat;; HEAT repeats;; Armadillo-like;; Kinesin-associated protein (KAP)
c176161.graph_c1	0.322193	0.497961	0.83898	0.138748	0.421947	3.96234	0.988277	2.43017	--
c153421.graph_c0	37.001	34.767	35.2942	14.7232	46.6349	89.6068	50.5397	80.6305	--
c153421.graph_c0	37.001	34.767	35.2942	14.7232	46.6349	89.6068	50.5397	80.6305	--
c170553.graph_c0	6.15881	6.41243	6.7835	3.34422	6.90393	13.4004	8.39819	14.9223	Ring finger domain;; RING-H2 zinc finger;; Zinc finger, C3HC4 type (RING finger);; Zinc finger, C3HC4 type (RING finger);; Anaphase-promoting complex subunit 11 RING-H2 finger
c174869.graph_c0	57.1779	52.5309	40.4524	24.7966	51.7111	190.327	70.807	209.8	--
c163756.graph_c0	7.0145	7.05329	7.42911	2.15009	10.6526	42.984	5.74617	64.3807	Protein of unknown function (DUF_B2219);; Common central domain of tyrosinase;; Polyphenol oxidase middle domain
c129269.graph_c1	2.59382	2.01072	2.46636	0.898701	2.42711	4.80794	2.81357	6.55674	DNA photolyase
c161026.graph_c0	17.5721	18.7836	14.2491	11.2011	19.928	38.9764	20.0039	44.5567	SNARE associated Golgi protein
c162734.graph_c1	9.29514	9.45462	8.18262	5.75364	9.5202	17.2214	11.0299	17.7568	PPR repeat family;; PPR repeat;; PPR repeat;; Pentatricopeptide repeat domain;; Tetratricopeptide repeat;; Evolutionarily conserved signalling intermediate in Toll pathway;; Tetratricopeptide repeat;; Tetratricopeptide repeat;; Tetratricopeptide repeat;; Tetratricopeptide repeat;; Region in Clathrin and VPS;; Anaphase-promoting complex, cyclosome, subunit 3;; Tetratricopeptide repeat;; Tetratrico…
c167445.graph_c0	14.9023	13.923	12.8822	9.1644	16.3997	32.5858	12.7227	31.3132	Protein of unknown function (DUF760)
c168154.graph_c0	5.04497	5.1884	4.77301	2.20379	6.39679	8.63769	6.41064	11.2511	Protein of unknown function (DUF506);; Protein of unknown function (DUF506)
c168968.graph_c0	1.78255	1.34112	1.74412	0.60044	1.54557	4.99237	1.52229	6.13849	--
c87835.graph_c0	2.26308	2.51182	1.72045	0.93073	3.30084	5.21418	2.92763	5.09142	mTERF
c163408.graph_c1	26.717	38.3916	22.4762	16.7411	29.2614	80.949	36.6576	77.3604	Phosphoribosyl transferase domain;; Phosphoribosyl synthetase-associated domain
c145569.graph_c0	0.706689	0.675211	0.768632	0.0876697	0.979836	2.18354	1.07671	3.40527	Diacylglycerol kinase accessory domain
c152227.graph_c0	11.3352	12.082	8.72063	6.49507	10.6938	20.7029	16.4708	17.4225	GNS1/SUR4 family
c168780.graph_c0	0.579947	0.526706	0.833578	0.23777	0.745383	1.30538	0.747617	1.36555	Protein of unknown function (DUF3133)
c172243.graph_c0	78.7067	122.057	61.8187	26.9387	127.016	209.822	130.894	189.575	Thaumatin family
c145968.graph_c0	43.4927	29.9178	42.5694	17.7868	36.9136	66.5857	41.0998	67.3821	Probable lipid transfer;; Protease inhibitor/seed storage/LTP family
c145976.graph_c1	14.4743	12.4599	14.6403	7.33934	12.5366	24.3497	11.9378	23.3689	Uncharacterized protein family UPF0016
c149620.graph_c0	1.16397	0.965666	0.779409	0.304635	1.09273	2.22179	0.922624	2.40218	Ring finger domain;; RING-H2 zinc finger;; Zinc finger, C3HC4 type (RING finger)
c165545.graph_c0	2.25519	2.30988	2.0359	1.1776	1.75344	6.12207	1.58828	6.15412	--
c166662.graph_c0	18.2919	19.6782	18.1872	7.57116	18.7136	32.5705	22.3403	30.1404	--
c167245.graph_c0	2.31388	1.4337	1.7648	0.93923	2.14427	3.3204	1.62063	3.3586	PPR repeat family;; PPR repeat;; Pentatricopeptide repeat domain;; PPR repeat;; Plant protein of unknown function
c172243.graph_c0	78.7067	122.057	61.8187	26.9387	127.016	209.822	130.894	189.575	Thaumatin family
c166662.graph_c0	18.2919	19.6782	18.1872	7.57116	18.7136	32.5705	22.3403	30.1404	--
c106650.graph_c0	11.7952	10.3492	9.33042	4.12709	10.9887	19.7177	10.568	15.6832	DnaJ domain
c151871.graph_c0	1.02445	0.949915	1.69887	0.132295	1.4582	4.25091	0.802928	5.30093	Methyltransferase domain;; Methyltransferase domain;; Methyltransferase domain;; Methyltransferase domain;; Methyltransferase domain;; AdoMet dependent proline di-methyltransferase;; Methyltransferase domain;; Nodulation protein S (NodS);; Tellurite resistance protein TehB;; Methyltransferase small domain;; CheR methyltransferase, SAM binding domain
c169316.graph_c0	55.7595	46.8512	49.1308	24.7769	50.4758	76.8116	50.2496	62.2824	YGGT family
c100074.graph_c0	1.90547	2.58981	1.86881	0.884281	2.43804	3.63764	1.88511	3.93868	GATA zinc finger
c176139.graph_c2	0.668177	0	0.382867	0.19632	0.532927	1.12333	0.42344	0.992113	NB-ARC domain
c178588.graph_c0	4.99413	6.9576	3.93423	2.62795	4.95558	9.24626	7.00179	6.27222	--
c178644.graph_c0	4.05506	5.15372	3.35395	1.43828	4.3675	5.73074	5.34497	6.03698	alpha/beta hydrolase fold;; Carboxylesterase family;; Alpha/beta hydrolase family;; Protein of unknown function (DUF2424)
c178644.graph_c0	4.05506	5.15372	3.35395	1.43828	4.3675	5.73074	5.34497	6.03698	alpha/beta hydrolase fold;; Carboxylesterase family;; Alpha/beta hydrolase family;; Protein of unknown function (DUF2424)
c127095.graph_c0	4.55244	5.86502	3.55295	1.31405	5.6385	8.33927	4.32867	8.06315	AMP-binding enzyme C-terminal domain
c157288.graph_c0	16.5345	16.9155	12.3308	6.77171	15.2996	22.9449	14.0103	20.9129	--
c177046.graph_c2	20.4229	19.6853	26.2974	10.3243	26.0083	31.6861	18.2042	34.5227	--
c88290.graph_c0	1.56409	2.18782	1.65049	0.103267	1.58501	2.98315	2.42988	2.4276	--
c170571.graph_c0	1.52663	1.9413	0.776142	0.331713	0.998836	2.41404	1.13019	2.32974	Acetyltransferase (GNAT) family;; FR47-like protein
c128980.graph_c0	13.8533	10.5794	9.24171	3.12939	10.5342	15.3491	11.9252	12.6161	Protein of unknown function, DUF538
c152949.graph_c0	13.1368	8.44173	9.76957	3.46465	9.9208	17.3161	7.09828	13.7145	--
c153487.graph_c0	0.626687	0.263434	0.606328	0.0571023	0.486999	1.12248	0.437778	0.876373	--
c154511.graph_c0	6.00678	5.04102	7.78414	1.083	5.85992	9.06339	5.00307	6.87195	--
c170571.graph_c0	1.52663	1.9413	0.776142	0.331713	0.998836	2.41404	1.13019	2.32974	Acetyltransferase (GNAT) family;; FR47-like protein
c173877.graph_c0	0.832909	0.480296	0.542129	0.218034	0.837539	1.26637	0.255789	0.864273	Sodium/calcium exchanger protein;; Sodium/calcium exchanger protein
c177352.graph_c0	5.24912	3.41214	4.69446	1.61442	5.54345	6.30645	4.28984	6.92259	Protein tyrosine kinase;; Protein kinase domain;; Wall-associated receptor kinase galacturonan-binding
c126776.graph_c0	23.3613	30.898	19.2978	8.67308	17.7583	30.4902	23.324	28.3869	Armadillo/beta-catenin-like repeat
c158278.graph_c0	3.28676	3.79682	1.58834	0.552578	1.22782	4.20754	2.36682	5.4235	--
c167587.graph_c1	15.9663	25.3148	9.69021	8.14449	11.6294	21.8523	14.5474	23.0644	Cytochrome P450
c172582.graph_c0	9.7279	9.33519	10.3187	3.03637	8.42031	8.66384	7.57376	14.5511	Alpha/beta hydrolase family;; alpha/beta hydrolase fold;; Alpha/beta hydrolase family
c126776.graph_c0	23.3613	30.898	19.2978	8.67308	17.7583	30.4902	23.324	28.3869	Armadillo/beta-catenin-like repeat
c130081.graph_c0	5.29028	3.64457	4.87321	2.02091	5.45694	6.53517	3.78625	6.59243	Protein of unknown function (DUF668);; Domain of unknown function (DUF3475)
c145529.graph_c0	5.38966	3.47468	5.32962	1.93693	4.67139	7.2042	4.03232	6.28795	--
c166403.graph_c0	6.08211	4.17862	7.55534	1.94242	7.1823	9.47759	3.72823	12.4436	--
c166729.graph_c0	4.98877	4.81086	3.32081	1.85145	3.57619	6.18762	3.53424	5.33175	Protein kinase domain;; Protein tyrosine kinase
c169297.graph_c0	0.592022	0.320509	0.61515	0.160704	0.480646	0.754396	0.353018	1.14882	Leucine rich repeat;; Leucine Rich repeats (2 copies);; Leucine Rich Repeat;; Leucine Rich repeat;; Leucine rich repeat N-terminal domain;; Leucine Rich Repeat;; Leucine rich repeat;; Leucine Rich repeats (2 copies);; Leucine Rich repeat;; Leucine rich repeat
c152750.graph_c0	19.9453	23.7716	15.2822	10.3579	9.93369	36.5515	12.9712	34.532	Alternative oxidase
c158733.graph_c1	2.40947	4.33568	1.97197	0.874614	1.71116	4.16998	1.50827	7.52741	MORN repeat
c160858.graph_c0	11.1331	7.38832	6.18883	1.60515	5.69261	7.95866	4.72001	10.961	Protein of unknown function (DUF1645)
c177036.graph_c0	11.9024	13.1375	12.5787	4.64267	8.66036	13.9068	8.90209	12.1936	Phosphoenolpyruvate phosphomutase;; Isocitrate lyase family
c88436.graph_c0	7.92233	12.8142	3.64012	1.93164	3.06205	11.7947	5.08735	14.4276	--
c95676.graph_c0	22.6618	20.7966	19.7052	8.30505	15.9321	22.3298	20.2675	16.7177	--
c123300.graph_c0	0	0	0	0.082444	0	5.81518	0.924046	8.53256	--
c159128.graph_c0	0.57479	1.25522	0.504195	0.0913384	0.278658	1.38143	0.154143	3.1199	Core-2/I-Branching enzyme
c162787.graph_c0	6.75809	7.03485	5.59677	2.22572	6.44625	6.42605	5.74788	5.44588	UDP-glucoronosyl and UDP-glucosyl transferase
c129482.graph_c1	40.5957	20.1655	28.7357	6.61209	21.8027	24.1379	7.18501	36.611	C2H2-type zinc finger;; Zinc-finger of C2H2 type;; Zinc-finger double domain;; C2H2-type zinc finger;; Zinc finger, C2H2 type
c144950.graph_c0	11.1706	9.61683	13.251	2.34539	15.9317	13.0342	9.56257	15.0825	--
c152784.graph_c0	27.9301	30.3538	23.1337	12.5871	19.8521	26.1385	13.4866	29.8661	Domain of unknown function (DUF296)
c175733.graph_c2	41.3789	45.7671	39.7449	19.7064	40.8726	38.3892	19.2128	44.4106	PAP2 superfamily;; PAP2 superfamily
c88199.graph_c0	18.348	16.3284	10.0083	7.04184	10.1376	17.3379	5.00328	23.9683	BTB/POZ domain
c155046.graph_c0	1.79104	1.83482	1.20141	0.104836	0.348616	1.13426	0.105839	1.66807	Protein phosphatase 2C
Cluster 3
c145073.graph_c0	32.0124	11.4674	40.9071	7.66406	56.8502	29.6755	13.3824	40.7555	Protein kinase domain;; Protein tyrosine kinase;; NAF domain;; Kinase-like;; RIO1 family
c170157.graph_c0	36.2227	18.1034	45.1818	16.2009	43.1497	48.8925	20.0325	45.7922	ABC transporter transmembrane region;; ABC transporter
c173898.graph_c0	8.08907	4.79532	9.56088	3.22314	10.9273	11.4351	8.30113	13.4369	--
c176071.graph_c1	11.6742	6.10574	11.5688	4.66288	13.5066	15.2586	9.73846	16.5703	E1-E2 ATPase;; haloacid dehalogenase-like hydrolase;; haloacid dehalogenase-like hydrolase;; Putative hydrolase of sodium-potassium ATPase alpha subunit;; haloacid dehalogenase-like hydrolase
c87560.graph_c0	6.35441	3.23334	6.7255	2.7371	7.70358	11.9222	5.76329	8.58048	--
c145110.graph_c2	1.0502	0.590634	1.02467	0.370953	1.59778	1.88723	0.772982	2.2924	C2H2-type zinc finger
c153207.graph_c0	1.04601	0.573264	1.26364	0.317735	1.26662	1.72832	0.851485	2.16168	Acyl-ACP thioesterase
c157919.graph_c0	13.4833	9.23693	13.6975	6.43569	14.1982	19.5977	13.5365	20.3453	PX domain
c159795.graph_c0	17.9348	4.82904	19.6661	3.83416	22.85	26.9779	14.384	21.6476	--
c161830.graph_c0	4.89544	1.56994	3.71192	1.24415	4.59479	4.97588	2.81821	5.58503	PPR repeat family;; PPR repeat;; PPR repeat;; Pentatricopeptide repeat domain
c164753.graph_c0	6.11124	2.10554	5.84256	1.92637	5.74368	7.15025	5.11007	8.15528	Kelch motif;; Kelch motif;; Kelch motif;; Galactose oxidase, central domain;; Galactose oxidase, central domain;; F-box domain;; F-box-like
c169119.graph_c0	41.6646	18.2224	37.1876	15.3917	44.262	50.7807	36.1251	46.7921	--
c171898.graph_c0	19.5187	12.327	23.7376	9.38156	22.0402	28.4266	16.3342	34.5483	Protein of unknown function (DUF1639)
c172218.graph_c0	5.27663	2.51053	5.1361	1.98648	4.78923	8.29593	3.91917	8.09716	KH domain
c172965.graph_c0	1.30634	0.646295	1.9853	0.381009	1.21391	2.56655	0.980379	2.44351	--
c173555.graph_c0	7.77924	4.1099	7.835	2.77669	8.5699	13.7021	8.14207	13.3787	bHLH-MYC and R2R3-MYB transcription factors N-terminal;; bHLH-MYC and R2R3-MYB transcription factors N-terminal
c174762.graph_c0	1.01413	0.303421	1.47103	0.201479	1.42685	1.41769	0.991865	1.85774	--
c175770.graph_c0	27.1949	14.2663	30.6898	10.4095	36.2957	44.6832	30.8938	49.9705	AP2 domain;; AP2 domain
c175941.graph_c1	19.0292	8.90972	22.2419	8.00073	20.762	25.1061	18.7696	22.7424	TFIIE alpha subunit
c177297.graph_c0	21.4544	9.66862	19.5036	8.63536	18.8061	27.7418	19.3427	22.9815	PPR repeat family;; PPR repeat;; Pentatricopeptide repeat domain;; PPR repeat;; DYW family of nucleic acid deaminases
c178142.graph_c0	0.735667	0.24205	0.889837	0.112661	0.769922	1.69199	0.85633	2.01349	--
c160747.graph_c0	1.31519	0.626232	2.34241	0.40319	1.07763	3.58699	0.803441	5.42184	--
c168892.graph_c0	0.733097	0.245847	0.697933	0.201018	0.501402	1.22173	0.641515	1.34651	Leucine Rich repeats (2 copies);; Leucine Rich Repeat;; Leucine rich repeat;; Leucine rich repeat
c173741.graph_c1	10.6783	4.71438	11.0766	4.23058	11.0062	14.6026	10.5945	13.5765	Plant protein of unknown function (DUF869);; Plant protein of unknown function (DUF869);; Plant protein of unknown function (DUF869)
c157978.graph_c1	3.64141	1.46831	5.92403	1.91151	4.03092	7.61236	2.69365	5.73645	--
c161741.graph_c1	12.6991	6.82629	14.8849	5.38926	16.0726	23.3051	13.1452	24.8545	--
c178321.graph_c0	4.57559	1.88572	4.59113	1.74221	5.01385	7.12621	4.87481	6.6954	PPR repeat family;; PPR repeat;; Pentatricopeptide repeat domain;; PPR repeat;; Tetratricopeptide repeat
c153294.graph_c1	61.6541	32.671	70.2211	26.5092	80.3795	81.8686	70.7343	95.1999	Bromodomain
c172078.graph_c1	2.78174	1.06702	3.46334	0.854702	5.04404	4.95501	3.29497	5.32517	PRONE (Plant-specific Rop nucleotide exchanger)
c172841.graph_c0	24.0892	10.6511	28.7185	11.8669	32.8946	40.0332	19.5621	49.8235	Phosphatidylinositol-4-phosphate 5-Kinase;; TCP-1/cpn60 chaperonin family;; FYVE zinc finger
c177628.graph_c0	0.566377	0.267724	1.28566	0.19268	1.56203	1.29459	0.887524	1.56184	Leucine Rich repeats (2 copies);; Leucine rich repeat;; Leucine Rich Repeat;; Leucine Rich repeat;; Leucine rich repeat;; Leucine Rich repeats (2 copies);; Leucine rich repeat;; Leucine Rich Repeat;; Leucine Rich repeat;; Leucine rich repeat
c179282.graph_c0	3.18476	0.475475	2.94808	0.759981	3.15467	6.33233	2.36368	5.38061	Cathepsin propeptide inhibitor domain (I29)
c131429.graph_c0	3.20095	1.68907	3.50785	1.36272	4.83699	5.71387	3.83468	5.13247	Helix-loop-helix DNA-binding domain
c148166.graph_c1	2.9123	1.05061	3.07079	0.750587	3.29171	6.35613	4.07122	5.13237	Domain of unknown function (DUF4378)
c161741.graph_c0	14.7641	6.41434	14.8949	6.00609	17.7325	24.9786	15.5658	24.1968	--
c163486.graph_c0	40.5324	8.65054	44.5728	11.518	43.1674	54.5866	37.5132	58.4466	non-haem dioxygenase in morphine synthesis N-terminal;; 2OG-Fe(II) oxygenase superfamily
c171962.graph_c0	3.42021	1.05835	3.90683	1.09642	4.94374	6.87262	3.87366	5.68247	Protein tyrosine kinase;; Protein kinase domain;; Regulator of chromosome condensation (RCC1) repeat;; Regulator of chromosome condensation (RCC1) repeat
c173803.graph_c0	16.7738	8.04504	18.8218	5.85679	31.2927	19.4625	22.1083	53.9401	Gibberellin regulated protein
c175709.graph_c0	12.8043	6.30457	12.999	6.01009	14.1305	22.228	9.63658	24.0065	Domain of unknown function (DUF4210);; Chromosome segregation during meiosis;; Chromosome segregation during meiosis
c152525.graph_c0	8.52764	4.61054	9.05549	3.77767	12.6992	14.1422	11.0239	13.4934	Ring finger domain;; RING-H2 zinc finger;; Zinc finger, C3HC4 type (RING finger)
c152932.graph_c0	21.7506	7.77362	26.3327	10.8816	36.9188	41.5867	19.5184	47.0013	Cytochrome P450
c158201.graph_c0	3.17213	1.44357	3.68565	1.34501	5.07334	5.68424	3.78645	5.62113	RNA recognition motif 2;; RNA recognition motif. (a.k.a. RRM, RBD, or RNP domain);; RNA recognition motif. (a.k.a. RRM, RBD, or RNP domain);; RNA recognition motif (a.k.a. RRM, RBD, or RNP domain)
c160742.graph_c0	3.34321	0.893549	3.70074	1.13687	3.64745	5.90333	3.55839	6.21213	Ankyrin repeats (3 copies);; Ankyrin repeats (many copies);; Ankyrin repeats (many copies);; Ankyrin repeat;; Ankyrin repeat
c161741.graph_c2	11.0802	6.01996	11.7396	5.03634	13.5808	17.4607	12.5063	20.0221	--
c163552.graph_c0	2.44255	0.326657	3.14213	0.212953	3.3207	6.40953	5.93882	9.91729	--
c169461.graph_c0	3.20569	1.59678	3.55785	1.31153	4.35307	6.85212	3.79097	6.00263	--
c169856.graph_c0	3.21636	1.33291	3.74428	1.54267	4.25811	5.12996	3.47303	5.25823	Beige/BEACH domain;; Protein kinase domain;; WD domain, G-beta repeat
c170199.graph_c0	4.90342	1.71093	7.01601	1.39975	8.56453	9.67224	7.74071	9.42045	--
c172322.graph_c0	3.54828	1.66629	3.64187	1.46225	3.47501	6.71624	4.30718	5.55444	PPR repeat family;; PPR repeat;; Pentatricopeptide repeat domain;; PPR repeat;; Tetratricopeptide repeat
c176191.graph_c0	7.7129	3.24466	9.02008	3.46908	10.7719	14.8764	8.83142	16.7602	KIP1-like protein
c176347.graph_c0	0.505786	0.0541236	0.859039	0.240913	0.887863	1.55152	0.275374	1.84107	--
c176432.graph_c0	49.7048	25.6294	54.7249	26.4732	67.9993	85.0545	55.5641	85.304	L-fucokinase;; GHMP kinases N terminal domain;; GHMP kinases C terminal
c177640.graph_c0	1.12886	0.244807	1.35875	0.350592	1.72615	2.18679	1.21457	2.25335	Leucine rich repeat;; Leucine Rich repeats (2 copies);; Leucine Rich Repeat;; Leucine Rich repeat;; Leucine rich repeat;; Leucine rich repeat N-terminal domain
c88017.graph_c0	1.96255	0.535025	2.40044	0.579383	2.64403	3.89448	2.48639	4.20929	Nodulin-like
c127333.graph_c0	3.30256	0.759337	3.75333	1.45902	4.32406	7.56818	2.60665	9.32188	--
c127424.graph_c0	42.5133	15.9758	60.2316	18.8406	53.7575	102.917	59.4322	130.884	--
c129409.graph_c1	1.26292	0.205272	2.7617	0.602777	3.47754	4.80916	1.04428	4.56333	--
c153245.graph_c0	2.95222	0.393172	3.35215	0.577409	5.48273	9.49429	3.65977	7.72188	TCP family transcription factor
c157682.graph_c0	13.3024	5.26148	16.0975	7.18867	19.7367	23.9163	13.3346	26.5343	KIP1-like protein
c158667.graph_c0	22.9429	6.2634	30.6068	10.0059	43.216	56.629	24.2534	79.145	FAE1/Type III polyketide synthase-like protein;; 3-Oxoacyl-[acyl-carrier-protein (ACP)] synthase III C terminal;; Chalcone and stilbene synthases, C-terminal domain;; Chalcone and stilbene synthases, N-terminal domain
c164607.graph_c0	3.34973	1.20503	4.1828	0.957025	4.82155	9.17368	5.71979	6.93512	Ring finger domain;; RING-H2 zinc finger;; Anaphase-promoting complex subunit 11 RING-H2 finger;; Zinc finger, C3HC4 type (RING finger)
c165370.graph_c0	20.5213	14.1773	22.3841	10.2124	26.1344	30.924	23.5199	38.0627	Zinc finger, C3HC4 type (RING finger);; Myb-like DNA-binding domain;; Myb-like DNA-binding domain
c166908.graph_c0	2.02803	0.571788	2.73302	0.970868	3.33306	3.94515	2.13661	5.07462	--
c167506.graph_c0	3.04622	1.65498	3.83674	1.42618	5.20095	6.34141	4.31272	7.55668	Xylanase inhibitor N-terminal;; Xylanase inhibitor C-terminal;; Eukaryotic aspartyl protease
c167709.graph_c1	9.2056	5.3656	14.2948	6.631	13.9177	21.3924	12.4137	22.4293	Protein of unknown function (DUF1336);; START domain
c169445.graph_c0	3.28407	1.04715	3.93352	1.63942	4.48811	6.45965	3.71941	10.9594	Chlorophyll A-B binding protein
c169661.graph_c0	0.975847	0.416456	1.39941	0.309099	1.57955	2.02775	1.98602	2.99337	TB2/DP1, HVA22 family;; Zinc-finger of C2H2 type;; Zinc-finger double-stranded RNA-binding
c169803.graph_c0	3.86703	2.06997	5.17159	2.16516	5.72319	8.8361	5.52618	7.69274	DEAD/DEAH box helicase;; Helicase conserved C-terminal domain;; Type III restriction enzyme, res subunit;; Dicer dimerisation domain;; PAZ domain;; Ribonuclease III domain;; Ribonuclease-III-like;; Double-stranded RNA binding motif;; double strand RNA binding domain from DEAD END PROTEIN 1
c171686.graph_c0	1.81249	0.843986	1.75676	1.02178	2.91151	3.47479	1.88877	3.20615	Protein kinase domain;; Protein tyrosine kinase;; Leucine Rich repeats (2 copies);; Leucine rich repeat;; Leucine Rich Repeat;; Leucine Rich repeat;; Leucine rich repeat;; Leucine rich repeat N-terminal domain
c172732.graph_c1	16.2516	9.36085	19.7875	8.93609	26.3539	31.9435	22.093	30.6079	Surp module;; RNA recognition motif. (a.k.a. RRM, RBD, or RNP domain);; cwf21 domain;; RNA recognition motif (a.k.a. RRM, RBD, or RNP domain)
c173732.graph_c0	4.73478	1.69312	7.47337	2.06385	9.24216	12.1384	6.46244	13.4826	Kinesin motor domain;; Domain of unknown function (DUF3490);; Kinesin motor domain
c173985.graph_c0	35.3733	13.5478	39.6739	16.7175	46.8028	77.5148	40.4356	89.3707	IQ calmodulin-binding motif;; Protein of unknown function (DUF4005)
c174305.graph_c0	16.5102	7.47822	21.076	7.57943	27.4638	31.9949	23.1536	31.0027	--
c174520.graph_c2	19.834	6.04729	21.3766	10.5393	27.1426	34.3116	16.7452	34.1352	--
c174932.graph_c0	34.884	20.5153	35.0581	14.7121	40.271	62.8448	43.3947	55.5981	Protein kinase domain;; Protein tyrosine kinase
c177796.graph_c1	18.9652	7.61467	25.5418	8.35932	27.0088	34.7975	25.1317	29.2208	Cytosine specific DNA methyltransferase replication foci domain;; C-5 cytosine-specific DNA methylase;; BAH domain
c179594.graph_c0	163.274	89.7179	189.115	99.3883	203.028	332.683	211.625	261.553	--
c157316.graph_c0	2.7781	0.215886	3.41199	0.272637	4.10739	8.57969	4.66196	5.91881	--
c126960.graph_c0	15.6797	7.79429	18.4785	9.08329	20.9818	35.3073	18.013	35.679	--
c145291.graph_c0	2.54776	0.554237	3.68453	0.752928	4.32186	5.23736	3.5115	4.55164	Type I phosphodiesterase / nucleotide pyrophosphatase
c145291.graph_c1	2.66902	0.863416	2.35596	0.971699	3.82334	4.47544	3.14119	3.59221	Type I phosphodiesterase / nucleotide pyrophosphatase
c147903.graph_c0	30.7913	17.5854	40.2276	17.5952	56.7664	82.2502	41.2741	74.1327	C2 domain
c152745.graph_c0	6.00309	1.55678	5.54553	1.85855	8.37369	13.6948	7.38207	11.0071	PPR repeat family;; PPR repeat;; PPR repeat;; Pentatricopeptide repeat domain;; Replication factor C C-terminal domain;; PPR repeat
c153910.graph_c0	2.29346	0.586574	3.0942	0.580954	4.5895	5.97437	4.09737	6.12134	Remorin, C-terminal region
c158713.graph_c0	19.0115	8.57388	20.0154	8.22802	26.6162	38.0702	28.72	42.8197	KIP1-like protein
c161193.graph_c0	2.92695	1.05621	3.94973	1.04996	4.44416	8.15268	4.84643	10.7958	Zinc finger, C3HC4 type (RING finger);; Ankyrin repeats (3 copies);; Ankyrin repeats (many copies);; Ankyrin repeat;; Ankyrin repeat;; Ankyrin repeats (many copies);; Ankyrin repeat;; Ankyrin repeats (many copies);; Ankyrin repeats (many copies);; Ankyrin repeats (3 copies);; Ankyrin repeat
c163345.graph_c0	282.194	47.6199	402.511	78.5184	427.634	772.815	431.126	665.036	Trypsin and protease inhibitor
c169756.graph_c0	4.65792	2.35367	4.79522	2.35715	5.31943	9.99381	5.18572	7.88906	CRS1 / YhbY (CRM) domain;; CRS1 / YhbY (CRM) domain
c170481.graph_c1	64.266	33.2269	73.678	41.424	100.069	123.904	74.6593	121.577	Plant phosphoribosyltransferase C-terminal;; C2 domain
c170984.graph_c2	8.84478	5.04162	9.23461	3.73994	12.9382	17.9012	12.7429	16.9241	Domain of unknown function (DUF702)
c171103.graph_c0	11.2595	5.96034	14.5258	5.57351	18.5397	18.3968	16.8726	22.3315	Zinc finger C-x8-C-x5-C-x3-H type (and similar);; Zinc finger C-x8-C-x5-C-x3-H type (and similar)
c175167.graph_c0	32.6298	9.9522	37.1031	14.0583	47.9379	65.8112	41.6305	59.9308	--
c176011.graph_c0	36.4538	16.4364	44.9712	19.6478	55.5317	63.4362	48.8925	74.3787	Protein tyrosine kinase;; Protein kinase domain;; PB1 domain;; Myb-like DNA-binding domain;; Myb-like DNA-binding domain
c176446.graph_c0	0.301461	0.0722285	0.237276	0.0663649	0.395134	0.680857	0.52708	0.669187	Hsp20/alpha crystallin family
c176619.graph_c0	4.02883	2.18778	4.86071	2.59297	5.15189	8.43933	4.79397	9.2188	Protein tyrosine kinase;; Protein kinase domain;; Phosphotransferase enzyme family
c179522.graph_c0	6.82525	4.3939	7.78227	4.20799	7.47739	13.9067	7.16608	10.6186	GRAS domain family
c104328.graph_c0	183.967	62.9313	234.27	82.8756	289.243	251.291	220.976	316.238	Probable lipid transfer;; Protease inhibitor/seed storage/LTP family
c127437.graph_c0	5.25896	2.05005	4.51832	2.49186	6.68104	12.0406	5.71666	13.8571	--
c128386.graph_c0	0.430508	0.0787826	0.768134	0.189664	0.670702	1.2229	0.608587	1.14964	--
c142910.graph_c0	1.86976	0.888935	2.18513	1.10564	3.23476	4.93747	2.66117	5.45721	Respiratory burst NADPH oxidase;; EF-hand domain pair;; EF hand;; EF-hand domain
c152382.graph_c0	23.6822	12.161	22.9349	15.6336	41.8399	49.2336	29.2739	48.4686	Ribose/Galactose Isomerase;; Cupin domain;; ChrR Cupin-like domain
c153338.graph_c0	3.01737	0.466183	4.2894	0.734019	4.42455	8.17419	4.92553	5.98856	Protein of unknown function (DUF1677)
c162619.graph_c0	4.66347	2.71957	5.42712	2.00885	6.56774	10.0231	6.87014	10.4039	Alpha-L-fucosidase
c163483.graph_c0	13.0381	7.64759	15.8847	6.87419	21.1372	29.4982	20.7908	30.7374	CAP-Gly domain;; Leucine Rich repeats (2 copies);; Leucine rich repeat;; Leucine-rich repeat
c166261.graph_c0	4.43664	1.96938	5.02051	2.18363	6.39411	7.40423	6.11824	8.45717	Protein kinase domain;; Protein tyrosine kinase;; Protein kinase domain;; Protein tyrosine kinase
c167018.graph_c0	10.7698	5.70825	10.6866	4.80255	11.726	21.5288	11.678	21.9391	--
c167188.graph_c0	1.85286	1.21182	2.56435	1.12072	3.50677	4.78588	3.0933	4.75504	Protein kinase domain;; Protein tyrosine kinase;; Kinase-like
c167390.graph_c0	48.5387	11.4791	83.8976	24.1155	82.2111	111.543	65.4601	113.33	Aldehyde dehydrogenase family;; Aldehyde dehydrogenase family
c171812.graph_c0	12.7713	7.49284	12.6401	6.72421	14.9436	21.6021	17.8458	21.9021	DNA polymerase family A;; 3'-5' exonuclease;; DNA polymerase family A
c171825.graph_c1	1.38096	0.471715	0.843239	0.723878	1.54186	2.9751	1.2729	2.48841	FAR1 DNA-binding domain;; MULE transposase domain
c172162.graph_c1	38.0262	22.8548	42.6451	20.465	51.6031	76.9228	60.8427	84.9388	--
c172422.graph_c0	0.890344	0.457793	1.33783	0.361941	1.75957	3.25441	2.033	3.26502	Transmembrane amino acid transporter protein
c172791.graph_c1	4.00233	1.29844	6.13796	2.30313	5.50026	9.63431	6.5267	10.8612	Histidine phosphatase superfamily (branch 1);; Histidine phosphatase superfamily (branch 1)
c172950.graph_c0	10.2903	6.09532	10.0135	5.08534	14.6479	20.7158	13.9235	21.9136	HEAT repeat;; HEAT repeats;; HEAT-like repeat
c173258.graph_c0	6.60035	2.90923	7.3429	4.46139	9.0634	15.4405	8.47378	17.8875	--
c173683.graph_c0	3.37478	1.23338	3.64385	1.89498	4.54305	9.13917	5.04099	7.78805	--
c174043.graph_c0	4.72612	2.63623	7.51782	2.06897	11.7319	14.6847	9.97988	24.2365	Protein kinase domain;; Protein tyrosine kinase;; Lipopolysaccharide kinase (Kdo/WaaP) family;; Phosphotransferase enzyme family;; RIO1 family
c174572.graph_c0	10.6965	4.9369	10.9313	6.11227	14.6197	27.5998	12.5905	32.2469	Protein tyrosine kinase;; Protein kinase domain;; U-box domain
c174760.graph_c0	27.9959	18.992	31.5953	14.8046	44.4002	61.0269	37.6176	66.0103	Ferric reductase NAD binding domain;; FAD-binding domain;; Ferric reductase like transmembrane component;; Respiratory burst NADPH oxidase
c174831.graph_c1	0.266202	0.169421	0.533968	0.244544	0.613221	1.33886	0.2887	1.27401	NB-ARC domain
c175325.graph_c0	6.88265	3.4974	10.9229	3.52826	12.4978	12.1137	10.8792	13.7581	Kinesin motor domain
c175895.graph_c0	32.0745	19.9702	31.9315	19.2551	34.5988	59.9248	35.3162	54.9924	Subunit 21 of Mediator complex
c176639.graph_c0	12.8543	8.02003	11.6844	6.38198	14.2834	21.9064	11.1887	21.5823	Protein of unknown function (DUF810)
c176668.graph_c1	20.6939	7.19045	30.7638	13.4293	47.37	65.7266	34.132	77.1272	Carboxyl transferase domain;; Acetyl-CoA carboxylase, central region
c177116.graph_c1	0.884016	0.298504	1.74134	0.444801	2.19751	3.10324	1.7125	3.09267	Leucine-zipper of ternary complex factor MIP1
c177123.graph_c0	7.58993	2.26754	7.12706	3.56826	11.0676	17.6542	10.5146	18.5302	RNA dependent RNA polymerase;; gag-polypeptide of LTR copia-type
c177819.graph_c0	6.17304	4.49486	9.66344	4.07043	8.02973	14.3562	7.36819	17.5473	NB-ARC domain;; TIR domain;; TIR domain
c128251.graph_c0	28.2643	16.2116	22.7446	12.8635	31.6627	45.5665	35.5163	43.0219	Elongation factor Tu GTP binding domain;; Elongation factor G, domain IV;; Elongation Factor G, domain II;; Elongation factor Tu domain 2;; Elongation factor G C-terminus
c129263.graph_c0	6.41068	2.89449	6.9754	2.73323	9.36497	17.5698	10.8353	21.4101	NAD-dependent glycerol-3-phosphate dehydrogenase N-terminus
c149528.graph_c0	3.86944	1.93272	5.0156	1.86424	6.12662	9.64686	7.81322	10.2421	Sir2 family;; Sir2 family
c151759.graph_c0	49.3534	33.0623	64.3579	22.4378	80.3409	122.628	71.1656	139.61	Mitochondrial carrier protein
c158607.graph_c0	9.86458	5.80909	11.9793	5.29168	14.173	26.4405	13.6504	31.3027	--
c158876.graph_c0	12.3368	6.89357	12.9139	7.2584	20.6298	28.8535	17.9573	33.8802	Major intrinsic protein
c160221.graph_c0	0.242167	0.138448	0.453342	0.116117	0.544836	0.986754	0.609967	0.6507	Protein tyrosine kinase;; Protein kinase domain
c163290.graph_c0	1.45645	0.738483	1.81451	0.62968	1.88398	3.05325	2.9256	3.60709	--
c164230.graph_c0	0.959268	0.455796	1.06157	0.508045	1.71776	3.51137	1.1472	3.21836	--
c164246.graph_c0	2.22908	1.41247	2.116	1.51681	3.55032	5.74414	2.23488	5.44488	Transferase family
c164673.graph_c0	13.6929	3.00773	15.2688	6.10666	22.0133	27.9085	17.3464	31.806	Ubiquitin-conjugating enzyme
c166125.graph_c0	1.33581	0.235572	2.14856	0.523991	2.40329	2.73068	1.77884	2.90641	MORN repeat;; Phosphatidylinositol-4-phosphate 5-Kinase;; Phosphatidylinositol-4-phosphate 5-Kinase
c167430.graph_c0	2.44884	1.02377	2.60653	1.21319	3.3956	5.02495	4.09771	5.62436	Ferric reductase NAD binding domain;; FAD-binding domain
c167640.graph_c2	3.13647	1.92717	4.9964	1.30158	4.33927	8.55896	2.70979	14.3388	Glycosyl hydrolase family 3 C-terminal domain;; Fibronectin type III-like domain
c168544.graph_c1	3.40516	1.52965	3.57136	1.29608	5.87335	6.41233	5.45994	6.1786	Xylanase inhibitor C-terminal;; Xylanase inhibitor N-terminal;; Eukaryotic aspartyl protease
c169272.graph_c0	8.62183	3.19755	8.62399	4.47822	11.6951	22.9558	13.4709	18.9248	Clp amino terminal domain
c169493.graph_c0	4.54094	0.869039	8.78861	2.21811	14.5628	16.839	8.58955	22.9084	Ring finger domain;; RING-H2 zinc finger;; Zinc finger, C3HC4 type (RING finger);; Zinc finger, C3HC4 type (RING finger);; Zinc finger, C3HC4 type (RING finger);; Anaphase-promoting complex subunit 11 RING-H2 finger
c171005.graph_c0	4.38438	1.54414	5.43889	1.57556	7.27309	11.264	7.82061	8.55606	Regulator of chromosome condensation (RCC1) repeat;; Regulator of chromosome condensation (RCC1) repeat;; FYVE zinc finger;; Transcription factor regulating root and shoot growth via Pin3
c171065.graph_c0	2.03161	1.92859	4.37777	1.63562	4.19813	7.59881	3.42803	6.74616	Malonyl-CoA decarboxylase (MCD)
c171131.graph_c1	0.227776	0.182994	0.437537	0.104454	0.717319	1.36055	0.491152	1.57976	Pyridine nucleotide-disulphide oxidoreductase;; Pyridine nucleotide-disulphide oxidoreductase
c171135.graph_c0	0.310238	0.135625	0.411946	0.123308	0.987108	1.66211	0.678307	1.59145	Protein tyrosine kinase;; Protein kinase domain;; Carbohydrate-binding protein of the ER;; Di-glucose binding within endoplasmic reticulum
c172377.graph_c0	11.076	6.47829	11.3426	7.2215	12.9272	25.0727	14.6732	25.1416	Uncharacterized conserved protein (DUF2042)
c172770.graph_c1	8.93581	3.09922	10.3298	4.55645	15.0555	18.4476	12.3507	15.8058	KH domain;; KH domain;; KH domain
c173435.graph_c0	5.93633	3.03242	6.54154	3.51117	7.09816	11.0053	9.17168	10.401	--
c175059.graph_c0	2.6519	1.27667	3.39851	1.42666	4.55711	4.93707	4.20228	5.33113	Protein of unknown function (DUF3522);; Methylene-tetrahydrofolate reductase C terminal
c175079.graph_c1	13.112	5.95835	16.5299	8.79849	23.1485	31.4793	19.7991	28.8208	PAZ domain;; Piwi domain;; Domain of unknown function (DUF1785);; Piwi domain
c178123.graph_c0	13.5885	6.0469	14.8674	7.26822	24.1944	37.6383	23.4601	36.9968	Polyprenyl synthetase
c87570.graph_c0	7.68237	2.78097	9.07911	4.16305	16.312	26.4444	15.2977	24.6807	Amino acid permease;; Amino acid permease;; C-terminus of AA_permease
c170730.graph_c0	7.5917	3.59975	9.62007	7.95645	9.93051	11.1723	5.42591	12.6785	Kinesin motor domain;; Kinesin motor domain
c139997.graph_c0	3.62059	1.08992	4.62245	1.19122	7.86702	12.8055	8.5695	12.1388	Probable lipid transfer;; Protease inhibitor/seed storage/LTP family
c147192.graph_c0	0.425338	0.223278	1.25232	0.200035	1.64838	1.73587	1.49038	2.49173	XS domain;; XS zinc finger domain
c157413.graph_c0	40.457	24.2659	46.6034	21.0271	59.3596	89.8372	72.7809	79.304	--
c157848.graph_c0	28.0703	13.2921	50.4175	21.8176	55.7821	78.5135	53.9628	80.6248	--
c160401.graph_c0	3.80773	1.63009	4.44018	1.75253	6.04035	9.26972	6.96387	8.07868	--
c160452.graph_c0	0.717671	0.184244	1.14436	0.188267	1.62923	3.30041	2.79248	7.20751	--
c165382.graph_c0	5.11639	2.17149	5.92659	2.34211	8.56384	11.9679	10.0043	12.2317	Protein kinase domain;; Protein tyrosine kinase
c166011.graph_c0	8.55764	4.8339	8.68911	5.18034	11.9491	15.5404	12.4293	14.0542	--
c166286.graph_c0	9.4419	3.99005	10.0679	3.4633	18.1756	22.698	17.8331	19.4627	Xylanase inhibitor N-terminal;; Xylanase inhibitor C-terminal;; Eukaryotic aspartyl protease
c166447.graph_c0	77.6679	57.1467	88.7864	38.8542	148.889	211.492	125.214	215.969	--
c169294.graph_c0	2.85016	1.91861	3.60841	2.10815	4.42615	8.20948	4.37878	6.69125	--
c170646.graph_c0	13.6453	10.5495	16.7342	9.57409	17.6051	34.0678	18.9222	30.4476	CCT motif;; Response regulator receiver domain
c172068.graph_c0	18.4297	9.05522	20.4636	12.7386	24.4749	43.0506	28.1474	50.1297	--
c172303.graph_c0	0.990529	0.728329	1.73253	0.584583	2.18207	4.0756	2.21991	5.01757	--
c172580.graph_c0	27.7867	16.9566	30.4769	15.5921	35.098	56.8014	46.4784	46.5718	Cotton fibre expressed protein
c174286.graph_c0	22.7673	11.733	35.2586	12.5837	34.4687	45.4754	40.4972	45.891	Protein kinase domain;; Protein tyrosine kinase;; Glycosyl hydrolases family 28
c175835.graph_c0	6.05786	3.62121	8.88792	5.40871	10.4257	16.6504	7.3132	24.3144	Salt stress response/antifungal;; Protein tyrosine kinase;; Protein tyrosine kinase;; Protein kinase domain
c176358.graph_c0	2.38671	1.12492	2.77991	1.46401	4.02558	7.3222	3.94869	7.87659	Leucine Rich repeats (2 copies);; Leucine rich repeat;; Leucine Rich Repeat;; Leucine rich repeat;; NB-ARC domain;; AAA ATPase domain;; NACHT domain;; Cupin superfamily (DUF985);; TIR domain;; TIR domain
c87622.graph_c0	1.70254	0.744254	2.62142	0.934155	2.84007	5.39321	4.13048	5.12836	SOUL heme-binding protein;; Uncharacterized conserved protein (DUF2358)
c88094.graph_c0	7.5858	5.30018	7.67131	4.6461	9.35808	15.0835	10.7032	15.149	--
c144457.graph_c0	25.6156	16.4603	25.3414	15.5308	39.3132	48.8151	37.6485	44.1099	Type IIB DNA topoisomerase
c144989.graph_c0	2.26968	1.30782	1.9528	0.910774	2.5636	4.64817	3.2858	5.76528	--
c145132.graph_c0	4.18053	2.61388	3.65032	2.0829	4.83442	7.3829	5.73116	9.73119	Armadillo/beta-catenin-like repeat;; U-box domain;; U-box domain
c152513.graph_c0	1.41264	0.460897	2.55743	0.948839	4.11409	7.15561	3.92299	8.20028	Protein kinase domain;; Protein tyrosine kinase
c154092.graph_c0	5.23707	2.85935	5.47667	3.20492	6.70795	12.9514	8.23779	13.8741	AMP-binding enzyme;; AMP-binding enzyme C-terminal domain;; AMP-binding enzyme
c157418.graph_c0	6.32891	4.86746	8.33469	3.62508	6.35908	12.5955	9.62127	13.6593	Regulator of Vps4 activity in the MVB pathway
c159636.graph_c0	5.20736	1.43755	7.97642	2.59208	11.0974	15.1645	10.7009	15.8417	Aldehyde dehydrogenase family;; Aldehyde dehydrogenase family
c160244.graph_c1	1.58471	0.674441	0.889018	0.635257	2.05007	4.31065	1.37416	4.53573	Glutaredoxin
c165352.graph_c0	8.14732	5.76589	8.27783	4.71774	7.90043	15.3998	8.63861	13.9339	Helix-loop-helix DNA-binding domain
c166344.graph_c3	14.9485	6.44394	18.0895	10.0981	24.6721	35.503	25.4433	31.0391	Glycosyl hydrolase family 3 C-terminal domain;; SDA1;; Glycosyl hydrolase family 3 N terminal domain;; NUC130/3NT domain
c167123.graph_c0	2.13546	0.99075	2.65828	1.31449	3.50018	6.00269	4.20074	5.33548	DEAD/DEAH box helicase;; Helicase conserved C-terminal domain;; Type III restriction enzyme, res subunit
c172819.graph_c2	0.574485	0	1.63079	0.451333	1.49888	4.65778	1.79818	4.71324	Domain of unknown function (DUF1785)
c173159.graph_c1	62.9492	27.3605	84.0655	43.119	126.978	231.296	121.617	223.525	C2 domain;; Phospholipase D Active site motif;; Phospholipase D C terminal;; Phospholipase D Active site motif;; PLD-like domain
c174267.graph_c0	13.5	7.93752	16.9083	8.1933	24.5753	30.862	25.7676	32.4896	--
c174750.graph_c0	1.06338	0.79727	2.5642	1.06554	3.51947	4.44787	2.50419	5.97757	GDSL/SGNH-like Acyl-Esterase family found in Pmr5 and Cas1p;; GDSL/SGNH-like Acyl-Esterase family found in Pmr5 and Cas1p
c175326.graph_c2	9.54001	2.47702	11.045	4.3572	18.9734	29.5691	20.5347	29.659	ABC transporter transmembrane region;; ABC transporter;; RecF/RecN/SMC N terminal domain;; AAA domain;; Predicted ATPase of the ABC class;; P-loop containing region of AAA domain;; AAA ATPase domain;; AAA domain;; Zeta toxin;; Protein of unknown function, DUF258;; AAA domain (dynein-related subfamily);; Protein of unknown function (DUF1602)
c176570.graph_c0	28.3907	18.5287	35.8052	21.873	41.4602	75.8258	43.991	75.7505	short chain dehydrogenase;; KR domain
c176932.graph_c0	10.5522	7.89959	11.6881	5.95211	12.4499	21.1584	10.5216	22.104	Cyclic nucleotide-binding domain;; Protease inhibitor/seed storage/LTP family;; Probable lipid transfer
c178395.graph_c0	2.5164	1.18077	1.93453	1.68568	3.93881	6.59441	2.96068	7.14928	mTERF
c88271.graph_c1	152.327	111.654	183.423	108.583	207.012	354.272	237.382	298.572	bZIP transcription factor;; Basic region leucine zipper
c88348.graph_c0	3.30379	1.1138	4.66309	2.26601	7.0059	11.257	6.64673	12.2502	--
c176528.graph_c1	15.7254	6.72961	18.6777	12.2131	24.9195	27.7587	19.0542	30.4698	Agenet domain
c176600.graph_c0	58.2713	28.4918	67.9172	52.3374	86.6432	126.695	69.3784	132.899	haloacid dehalogenase-like hydrolase;; haloacid dehalogenase-like hydrolase
c145339.graph_c0	8.36284	4.30296	9.43306	3.82752	14.8258	23.3236	17.7036	28.5982	Glucose / Sorbosone dehydrogenase
c147402.graph_c0	6.82344	3.39399	5.58317	4.29049	9.04523	15.575	9.12246	15.827	Protein kinase domain;; Protein tyrosine kinase
c156546.graph_c0	1.06561	1.04118	1.76149	0.589718	1.82824	3.39126	1.85804	4.4614	Regulator of Vps4 activity in the MVB pathway
c169128.graph_c0	21.7059	6.99599	29.8845	20.0233	35.0595	67.4554	24.9045	92.3521	WAX2 C-terminal domain;; Fatty acid hydroxylase superfamily
c171138.graph_c0	13.7453	12.0171	13.7258	10.7302	18.447	32.5789	15.415	28.572	4-alpha-glucanotransferase;; 4-alpha-glucanotransferase;; Starch binding domain
c175513.graph_c1	63.2333	23.1521	84.9059	40.6687	111.601	180.471	139.984	210.674	Cellulose synthase;; Glycosyltransferase like family 2;; Glycosyl transferase family group 2;; Cellulose synthase
c175680.graph_c0	4.11941	2.12038	4.53271	2.37658	5.04591	9.01225	7.39332	7.88839	NPH3 family;; NPH3 family
c176059.graph_c0	17.3185	13.413	15.5579	10.6626	22.5365	40.1372	22.796	41.5474	UDP-glucoronosyl and UDP-glucosyl transferase;; Glycosyltransferase family 28 C-terminal domain;; U-box domain
c176599.graph_c1	4.10184	3.28224	4.82631	1.88742	5.6173	8.34362	6.20378	9.73531	UDP-glucoronosyl and UDP-glucosyl transferase
c179205.graph_c0	0.519712	0.345522	1.09653	0.326348	2.00647	3.39188	1.61341	3.7482	Associated with HOX
c88150.graph_c0	0.378401	0	0.193561	0.0822732	1.31009	3.09342	0.736374	3.04142	WRKY DNA -binding domain
c150044.graph_c0	3.04927	1.67582	3.74587	2.2372	5.98267	9.54274	5.58457	9.67733	Ankyrin repeats (many copies);; Ankyrin repeats (many copies);; Ankyrin repeats (3 copies);; Ankyrin repeat;; Ankyrin repeat;; Ankyrin repeats (many copies);; Ankyrin repeats (3 copies);; Ankyrin repeats (many copies);; Ankyrin repeat;; Ankyrin repeat
c160257.graph_c0	5.20077	3.01036	6.83149	3.23585	8.47215	12.7562	10.3847	11.1922	Domain of unknown function (DUF3511)
c164296.graph_c0	2.99715	1.94928	2.8982	1.35305	3.87222	5.47911	4.97849	6.7507	Domain of unknown function (DUF588)
c168069.graph_c0	11.0514	8.05241	10.9637	7.02595	11.834	23.7722	15.6898	19.7895	PPR repeat family;; PPR repeat;; Pentatricopeptide repeat domain;; PPR repeat;; Region in Clathrin and VPS
c169502.graph_c0	11.3501	9.11207	11.89	5.60678	16.5468	32.9729	19.1181	25.0606	GRAS domain family;; EF hand associated
c170064.graph_c1	5.02767	3.33752	7.48387	3.30294	11.2799	14.0002	10.7622	14.6574	Pep3/Vps18/deep orange family;; Region in Clathrin and VPS
c129245.graph_c0	2.81622	1.52756	2.79708	1.43668	4.55092	8.1026	5.19477	8.51536	UDP-glucoronosyl and UDP-glucosyl transferase
c155517.graph_c1	0.983082	0.675011	1.75854	0.730749	1.78353	3.85803	2.32246	4.78415	--
c167255.graph_c0	2.88855	1.20947	3.16849	2.01181	4.12679	6.93342	5.04596	7.30638	Neutral/alkaline non-lysosomal ceramidase;; Alcohol dehydrogenase GroES-like domain;; Zinc-binding dehydrogenase
c129383.graph_c1	0.759561	0.568155	0.823851	0.386622	1.0295	2.22638	1.35539	1.97024	No apical meristem (NAM) protein
c145610.graph_c0	2.43808	1.57283	2.16209	1.07468	2.57728	9.41796	3.67165	7.64605	--
c149554.graph_c0	4.8256	2.35222	7.12144	4.13121	8.99857	14.3339	8.02238	12.3848	Prephenate dehydratase
c152505.graph_c0	11.4415	8.81869	10.3961	6.05329	13.6968	23.806	14.5439	20.5315	GRAS domain family;; Transcriptional regulator DELLA protein N terminal
c164127.graph_c0	1.19508	0.626836	1.96697	0.796402	2.81744	5.14904	3.17312	5.18893	U-box domain;; Armadillo/beta-catenin-like repeat;; HEAT repeats;; Arabidopsis broad-spectrum mildew resistance protein RPW8;; HEAT repeat;; Zinc-finger of the MIZ type in Nse subunit;; Armadillo/beta-catenin-like repeat
c174831.graph_c0	0.833693	0.483884	0.54833	0.315087	1.0258	1.88333	0.856133	2.48708	NB-ARC domain;; Leucine rich repeat;; Leucine Rich repeats (2 copies)
c169703.graph_c0	7.60933	3.62565	10.5278	7.88338	13.4498	20.7303	9.15833	23.5972	SNF2 family N-terminal domain;; Snf2-ATP coupling, chromatin remodelling complex;; Helicase conserved C-terminal domain
c154058.graph_c0	11.0828	8.74366	10.9575	6.29711	13.178	21.8587	11.8789	21.9747	--
c170888.graph_c0	5.04406	3.5863	4.144	3.47408	5.57565	10.9283	6.19542	9.70288	Zeta toxin;; CRS1 / YhbY (CRM) domain;; CRS1 / YhbY (CRM) domain;; CRS1 / YhbY (CRM) domain
c171632.graph_c0	0.774263	0.433575	0.49922	0.219058	1.22901	1.37776	0.679118	1.80137	FAD-binding domain;; Ferric reductase like transmembrane component;; Ferric reductase NAD binding domain
c176195.graph_c0	50.9885	39.4589	49.4488	26.9104	55.1961	87.2571	56.5316	84.6898	Plant protein of unknown function (DUF936);; 2OG-Fe(II) oxygenase superfamily
c178996.graph_c0	2.59682	1.384	1.23746	0.781344	2.66634	5.70589	3.35665	5.65995	--
c152358.graph_c0	19.9197	15.744	20.0002	9.6174	20.9461	38.9372	26.1232	38.1942	Catalase-related immune-responsive
c161006.graph_c1	13.7105	8.17966	12.4595	6.04482	11.175	19.9884	10.7857	18.4877	--
c164819.graph_c0	58.1727	47.6383	63.6384	30.3279	78.9967	127.679	56.2955	202.84	Protein of unknown function (DUF568);; Eukaryotic cytochrome b561
c174612.graph_c0	18.6418	10.3472	15.9383	7.36578	15.9877	23.5837	13.8469	22.9058	Zinc finger, C3HC4 type (RING finger)
Cluster 4
c145841.graph_c0	0.272361	0.506854	0.807602	0.372933	3.33447	7.31186	16.3235	7.69417	--
c148175.graph_c0	9.71325	5.98194	11.23	6.76297	17.9243	22.2775	20.6198	24.679	Plant protein of unknown function (DUF822)
c149244.graph_c0	27.0925	17.5306	28.0966	18.2491	41.9466	74.974	57.3965	61.5212	Porphobilinogen deaminase, dipyromethane cofactor binding domain
c154108.graph_c0	1.13167	0.739551	3.25032	0.531348	6.38228	11.6588	15.0915	15.9334	Major intrinsic protein;; Major intrinsic protein
c159557.graph_c0	19.2491	14.2979	18.8451	13.2936	25.7562	41.6423	34.8544	34.0357	Tetratricopeptide repeat;; Tetratricopeptide repeat;; Tetratricopeptide repeat;; Tetratricopeptide repeat;; Tetratricopeptide repeat;; TPR repeat;; Tetratricopeptide repeat;; Tetratricopeptide repeat
c160048.graph_c0	35.4574	20.9614	36.8519	24.5477	53.9067	77.5783	76.5126	72.9993	--
c161625.graph_c1	0.235489	0.164512	0.267007	0.123116	0.844765	2.02301	2.50898	1.12361	--
c172708.graph_c0	3.5958	3.24544	4.22111	2.47221	6.69544	9.1515	8.40183	9.38061	Suppressor of forked protein (Suf);; Tetratricopeptide repeat;; Tetratricopeptide repeat;; Tetratricopeptide repeat;; Tetratricopeptide repeat;; ATP synthase D chain, mitochondrial (ATP5H)
c174702.graph_c0	0.30691	0.228708	0.14754	0.2028	0.733954	1.17798	0.711406	1.09454	Membrane bound O-acyl transferase family;; MBOAT, membrane-bound O-acyltransferase family
c177596.graph_c0	18.1437	13.0532	19.2136	13.4645	23.5834	41.5711	37.6373	41.0034	PPR repeat family;; PPR repeat;; Pentatricopeptide repeat domain;; PPR repeat;; Alpha/beta hydrolase family
c127513.graph_c0	2.04555	1.83311	2.67496	1.42365	3.64441	5.96644	6.10711	4.56996	--
c127813.graph_c0	0.73227	1.60601	2.2403	0.98987	3.1906	5.20687	3.66388	4.30701	Dof domain, zinc finger
c142903.graph_c0	2.42591	1.872	2.73944	1.88179	3.88325	7.40472	12.42	7.50285	Protein of unknown function (DUF640)
c144026.graph_c0	22.6467	18.8715	23.7105	15.273	25.9554	52.5315	45.4089	46.1872	Cyclophilin type peptidyl-prolyl cis-trans isomerase/CLD;; Tetratricopeptide repeat;; Tetratricopeptide repeat;; Tetratricopeptide repeat;; TPR repeat;; Tetratricopeptide repeat
c144529.graph_c0	1.01859	0.907508	1.81968	1.0234	4.37083	5.00891	6.69456	5.63966	Staygreen protein
c145591.graph_c0	0.044884	0	0.114758	0	0.213161	3.37095	2.57705	4.54959	--
c145671.graph_c0	19.1153	18.6295	19.8632	15.0954	24.7367	47.4246	38.5292	40.9019	Enoyl-CoA hydratase/isomerase family
c145677.graph_c0	6.20782	3.9817	5.87895	3.91059	8.06636	15.1165	11.0197	10.7218	PPR repeat family;; PPR repeat;; PPR repeat;; Pentatricopeptide repeat domain;; Mitochondrial 28S ribosomal protein S27;; Tetratricopeptide repeat;; Region in Clathrin and VPS;; Tetratricopeptide repeat;; Mitochondrial ATPase expression
c145680.graph_c0	1.83038	2.00545	3.73083	1.48329	4.43271	8.3959	7.20025	6.59069	Actin
c146940.graph_c0	5.38122	3.72133	5.87338	3.76142	9.087	12.6684	12.5757	14.1985	--
c151781.graph_c0	0.676292	0.736848	0.84853	0.586702	1.58279	2.88553	4.47243	2.41943	--
c152428.graph_c0	14.9094	11.6864	24.737	7.56858	41.7552	80.9008	131.588	58.1319	--
c152926.graph_c0	7.11728	4.43027	6.06068	4.97331	10.0203	16.9616	14.8773	19.2851	Protein of unknown function (DUF1365)
c153027.graph_c0	29.208	17.007	36.7701	20.6466	64.2144	85.5259	83.2461	83.4126	Transcriptional regulator DELLA protein N terminal
c153105.graph_c0	2.31641	1.74287	2.08242	1.6573	4.41958	7.96541	8.20242	10.9648	Protein kinase domain;; Protein tyrosine kinase
c153776.graph_c0	2.04649	0.504795	2.43376	0.866022	19.8962	44.9451	88.5009	62.2918	--
c153934.graph_c0	12.0839	14.639	18.8548	11.6574	36.0223	66.7668	43.1516	60.3638	Alcohol dehydrogenase GroES-like domain;; Zinc-binding dehydrogenase
c154210.graph_c0	4.0212	2.51308	14.809	2.26672	70.6614	80.3735	352.628	99.0567	--
c155914.graph_c0	0.942717	0.525367	0.673526	0.567987	1.41913	2.62822	2.08466	2.50222	Protein of unknown function (DUF1191)
c157651.graph_c0	0.246863	0.148879	0.212241	0.167237	0.484809	0.852491	1.21448	0.718273	Male sterility protein;; Male sterility protein;; NAD dependent epimerase/dehydratase family;; RmlD substrate binding domain
c158009.graph_c0	2.00282	1.09036	2.74896	1.23536	4.81007	10.7352	8.38455	11.9869	RecF/RecN/SMC N terminal domain;; SMC proteins Flexible Hinge Domain;; AAA domain;; P-loop containing region of AAA domain;; RecF/RecN/SMC N terminal domain
c158883.graph_c0	62.859	59.1472	60.0594	37.8624	101.085	133.587	160.521	131.895	GRAS domain family
c159120.graph_c0	1.24158	1.1157	2.34792	0.821136	2.71598	4.18216	4.74672	4.23563	--
c160072.graph_c0	0.577079	0.849855	0.374315	0.416927	2.138	3.06156	10.8026	6.44838	--
c160493.graph_c0	1.82574	1.36641	2.94552	1.59226	5.37176	7.25839	5.36956	6.53496	DNA polymerase family B, exonuclease domain;; DNA polymerase family B;; DNA polymerase family B;; C4-type zinc-finger of DNA polymerase delta
c160552.graph_c0	2.1929	0.882698	2.60346	1.14036	7.72825	15.1378	15.6019	16.2593	alpha/beta hydrolase fold;; UDP-glucoronosyl and UDP-glucosyl transferase;; Carboxylesterase family;; Chlorophyllase enzyme
c160683.graph_c0	0.308549	0.144469	0.524857	0.118168	0.809905	1.47373	2.17032	2.68186	Carbohydrate-binding protein of the ER;; Protein tyrosine kinase;; Protein kinase domain;; Leucine rich repeat
c160812.graph_c0	0.127717	0.0847849	0.343213	0.0750476	0.84474	0.905529	0.949047	2.11496	Cytokinin dehydrogenase 1, FAD and cytokinin binding;; FAD binding domain
c160996.graph_c0	0.261893	0.20634	0.372787	0.188067	0.931333	0.997568	2.14812	1.81103	K+ potassium transporter
c161523.graph_c0	0.862655	0.494644	0.766777	0.421803	1.89611	7.39098	16.3435	14.6136	--
c162200.graph_c0	2.11403	1.49269	1.74252	1.48172	3.0965	5.56377	5.64483	5.7004	Protein tyrosine kinase;; Protein kinase domain
c162918.graph_c0	22.1473	21.1221	23.2033	22.8253	47.9157	76.5754	66.0065	64.5502	--
c163300.graph_c0	1.54892	0.715252	2.14106	0.740998	3.22773	5.36656	5.56258	7.78043	No apical meristem (NAM) protein
c163492.graph_c0	0.46295	0.516151	0.966816	0.250256	1.72633	3.64993	6.35722	2.35596	short chain dehydrogenase;; Enoyl-(Acyl carrier protein) reductase;; KR domain;; NADH(P)-binding
c164824.graph_c0	0.342469	0.0580616	0.355164	0.109607	1.02271	7.37038	6.08498	9.03579	--
c164824.graph_c1	0.844421	0.115528	0.835404	0.101161	2.50189	15.5453	12.9675	15.9443	--
c165193.graph_c0	0.232372	0.239242	0.590774	0.0678875	1.68091	6.3214	18.5617	13.2399	Pollen proteins Ole e I like
c165341.graph_c0	7.20953	4.17655	8.60328	3.58241	12.0902	20.7024	21.4648	20.749	Dynamin family;; 50S ribosome-binding GTPase;; Elongation factor Tu GTP binding domain;; EF hand;; Cytoskeletal-regulatory complex EF hand;; EF-hand domain pair
c165614.graph_c0	6.86621	4.86377	8.09617	5.75231	14.5522	23.2869	22.5401	20.8984	Glycosyl hydrolases family 17
c166512.graph_c0	1.20515	0.708058	1.41166	0.586508	3.02253	5.17188	4.20663	4.49398	Ring finger domain;; RING-H2 zinc finger;; Wall-associated receptor kinase galacturonan-binding;; Wall-associated receptor kinase C-terminal;; Zinc finger, C3HC4 type (RING finger);; Zinc finger, C3HC4 type (RING finger)
c166605.graph_c1	1.09168	0.555393	1.30077	0.595739	2.85287	5.19244	4.60952	4.92627	AP2 domain
c166626.graph_c1	0.788456	0.715947	0.552591	0.38164	1.14235	2.672	2.65648	1.45496	--
c166913.graph_c0	0.0176473	0.0568497	0.20488	0.0540652	0.440062	0.95899	0.563782	0.934751	Transaldolase
c168517.graph_c0	2.73713	2.61199	3.40164	2.31024	4.04022	7.10828	6.64271	7.00448	Glutamine synthetase, catalytic domain;; Amidohydrolase
c168522.graph_c0	3.78939	2.54908	4.93809	3.16321	6.61673	12.2755	8.85055	10.3939	UbiA prenyltransferase family
c168570.graph_c0	11.0804	10.0194	12.5213	8.53803	20.8735	26.1404	20.8866	29.6121	Basic leucine-zipper C terminal;; bZIP transcription factor;; Basic region leucine zipper
c169005.graph_c0	1.97582	1.18202	2.70402	1.40382	3.72687	5.12507	4.81029	6.95605	Putative integral membrane protein conserved region (DUF2404)
c169513.graph_c0	1.50208	0.968296	1.58339	1.03361	2.42603	4.27686	3.4276	3.50189	Trehalase;; Trehalase
c169560.graph_c2	0.528919	0.356391	0.894744	0.237051	1.61474	2.20471	3.4422	2.65901	Myb/SANT-like DNA-binding domain
c169915.graph_c0	0.322623	0.381137	1.08984	0.400058	1.85206	2.323	4.49305	3.22266	Myosin head (motor domain);; IQ calmodulin-binding motif;; DIL domain
c169989.graph_c0	2.09707	1.06794	2.96007	1.78453	7.20365	13.6796	13.6436	14.5317	Exostosin family
c170144.graph_c0	0.823502	0.699618	1.13861	0.886841	2.50082	4.74902	7.75036	4.80758	--
c170211.graph_c0	4.60998	3.46543	7.29591	4.17892	10.9559	17.6823	17.0817	21.3495	Glycosyl hydrolase family 1;; Glycosyl hydrolase family 1
c170215.graph_c0	0.967207	0.979167	1.03747	0.725174	1.97383	3.68983	2.41723	2.91607	No apical meristem (NAM) protein
c170554.graph_c0	2.71796	1.94045	2.86585	2.24471	7.64422	8.77268	12.1054	11.7391	Glycosyl hydrolases family 32 N-terminal domain;; Glycosyl hydrolases family 32 C terminal
c172545.graph_c0	0.552559	0.229767	0.608297	0.245562	1.38681	2.54986	2.12413	2.39114	Leucine Rich repeats (2 copies);; Protein kinase domain;; Leucine rich repeat;; Protein tyrosine kinase;; Leucine Rich Repeat;; Leucine Rich repeat;; Leucine rich repeat N-terminal domain
c172824.graph_c0	19.0467	11.8808	20.1604	15.3859	30.0858	59.5078	40.7208	52.1587	Serpin (serine protease inhibitor)
c172882.graph_c0	5.38167	3.45578	7.58007	4.02822	10.7535	16.5134	13.7444	15.1747	tify domain;; Divergent CCT motif
c173651.graph_c0	38.554	41.3077	37.8484	33.576	61.4957	111.692	90.9493	107.028	--
c173808.graph_c0	6.60836	5.68996	7.85024	5.64756	9.94737	19.3119	15.1061	19.0224	OB-fold nucleic acid binding domain
c174611.graph_c0	1.2956	0.553613	1.10987	0.528894	2.09407	3.66973	4.49905	3.38679	Plant mobile domain
c174908.graph_c0	1.68076	1.19594	4.01661	1.41604	6.36676	12.0713	8.28067	19.5015	--
c175256.graph_c0	12.5838	10.4602	16.1878	9.69143	22.2898	38.3702	27.966	32.4651	Zinc-finger of C2H2 type;; Zinc-finger double-stranded RNA-binding
c175269.graph_c0	12.4859	7.86622	13.1023	8.73124	16.8739	27.6355	22.0737	24.2783	Heavy-metal-associated domain
c175289.graph_c0	0.342582	0.774282	0.688617	0.497025	2.45983	3.52396	1.69878	3.10028	O-methyltransferase;; Dimerisation domain
c175647.graph_c0	4.03869	5.00437	7.74449	3.40826	13.526	23.9964	57.7281	39.4965	--
c175745.graph_c0	0.144228	0.295523	0.23664	0.0873355	0.39876	0.921727	1.12142	1.31797	Protein kinase domain;; Protein tyrosine kinase;; Leucine Rich repeats (2 copies);; Leucine rich repeat;; Leucine Rich Repeat;; Leucine Rich repeat;; Leucine rich repeat
c175794.graph_c0	55.7825	37.7195	75.1569	41.9776	113.625	186.604	197.705	160.552	D-isomer specific 2-hydroxyacid dehydrogenase, NAD binding domain;; D-isomer specific 2-hydroxyacid dehydrogenase, catalytic domain;; NAD binding domain of 6-phosphogluconate dehydrogenase
c176049.graph_c2	0.279977	0.626451	0.584289	0.280401	1.71821	1.35813	1.12754	1.43285	ABC transporter;; ABC transporter transmembrane region
c176339.graph_c0	5.44139	3.31944	6.9439	3.26621	14.8009	29.9421	33.9784	29.8825	Cytochrome P450
c176964.graph_c1	6.76426	10.4244	8.02188	8.30324	29.4188	48.8151	53.4738	66.0644	Aminotransferase class IV
c176992.graph_c0	0.692536	0.446713	0.942374	0.386928	1.73709	3.11981	2.67411	4.27686	Armadillo/beta-catenin-like repeat;; HEAT repeats;; HEAT repeat
c177008.graph_c0	109.948	71.4245	113.124	78.7317	154.631	259.827	211.694	233.616	ATP synthase, Delta/Epsilon chain, beta-sandwich domain
c177229.graph_c0	0.111252	0.0857877	0.139099	0.205299	1.99905	3.25047	6.47712	6.53802	Cytochrome P450
c177448.graph_c0	85.219	64.0738	140.86	64.8729	260.116	440.376	431.282	429.751	--
c178026.graph_c0	0.260404	0.120815	0.162396	0.0956576	0.816251	1.01513	1.7086	0.88793	Subtilase family;; PA domain;; Peptidase inhibitor I9
c178264.graph_c0	13.9334	13.3847	17.8142	10.093	23.4456	32.3788	32.7892	29.6555	KNOX2 domain;; KNOX1 domain;; Homeobox KN domain;; ELK domain;; Homeobox domain
c178565.graph_c0	0.344539	0.148547	0.829015	0.174869	2.20918	4.06495	4.65566	3.37375	Phosphate-induced protein 1 conserved region
c178625.graph_c0	40.7944	22.3655	45.201	27.4505	114.342	220.265	211.012	214.411	--
c178780.graph_c0	2.14811	2.11033	5.32246	2.42816	7.19132	14.6972	12.949	14.8539	Glycosyl hydrolases family 35
c87695.graph_c0	50.6608	35.5062	58.9786	29.9958	85.6448	119.963	133.296	125.257	linker histone H1 and H5 family
c88163.graph_c0	5.15688	5.79933	5.69784	2.97679	13.5472	22.3077	32.6515	23.7247	Patatin-like phospholipase
c88181.graph_c0	1.98875	1.24963	2.88719	1.41174	11.56	21.4757	22.119	20.4759	--
c88239.graph_c0	0.540081	0.24176	0.406556	0.178371	1.53495	3.43652	4.53426	4.34139	--
c89030.graph_c0	2.95638	2.60571	3.26861	2.84799	6.98869	15.2391	12.048	12.7449	--
c89577.graph_c0	2.02473	1.09261	2.87388	1.02133	4.91722	8.12054	12.0366	7.64021	Class-II DAHP synthetase family
c92655.graph_c0	9.10555	6.70683	9.27608	5.76518	19.743	20.0495	21.3269	18.1967	Subtilase family;; PA domain;; Peptidase inhibitor I9
c96053.graph_c0	0.216177	0.476775	0.67631	0.304717	1.29221	2.52622	1.35125	2.95878	HAD superfamily, subfamily IIIB (Acid phosphatase)
c100813.graph_c0	0.0269454	0.0830229	0.0553091	0.0375975	1.14678	6.245	5.47827	4.52466	--
c118766.graph_c0	1.18174	0.598202	1.1919	0.790277	2.32337	6.94427	4.35805	7.18363	--
c127531.graph_c0	17.2541	8.23979	36.614	14.7694	161.319	605	372.99	725.226	--
c145003.graph_c0	0.197122	0.0764345	0.115934	0.150834	0.544074	2.71121	1.60028	1.99862	Nodulin-like
c146434.graph_c0	30.3833	27.7327	31.4099	27.5334	44.3892	88.1486	59.8063	71.3127	EF-hand domain;; EF hand;; EF-hand domain pair;; EF hand;; EF-hand domain pair
c153717.graph_c1	2.66731	1.69482	2.91832	2.30956	5.2802	10.1717	9.50689	11.9595	Aldo/keto reductase family;; Aldo/keto reductase family
c165210.graph_c0	2.24422	1.77012	3.31318	2.88737	7.07967	12.7201	11.5509	14.6773	Alpha/beta hydrolase family;; alpha/beta hydrolase fold;; Alpha/beta hydrolase family;; Diacylglycerol acyltransferase
c170109.graph_c1	32.9385	46.0989	47.1256	63.0868	116.908	213.639	308.855	253.971	Asparagine synthase;; Aluminium induced protein;; Glutamine amidotransferase domain;; Asparagine synthase
c175101.graph_c0	0.314761	0.198007	0.492547	0.325895	1.88461	1.96717	1.90782	3.92306	EamA-like transporter family
c179911.graph_c0	1.42303	0.26565	1.19866	0.758989	2.90323	37.2623	18.6854	40.4017	--
c147006.graph_c0	1.31092	1.90059	2.59108	2.48053	14.1301	38.9449	19.2046	36.1341	Cytochrome P450;; Cytochrome P450
c164703.graph_c0	2.85312	1.89145	3.7723	2.51742	6.14138	8.66672	8.84848	9.0834	Nuf2 family
c170885.graph_c0	6.17788	5.6951	6.72886	8.00996	14.8546	23.8479	19.3569	23.9671	Condensation domain
c179175.graph_c0	31.2167	16.7045	37.9115	23.708	51.0954	99.939	111.719	80.3792	Cyclophilin type peptidyl-prolyl cis-trans isomerase/CLD
c145602.graph_c0	1.85072	0.78284	3.57601	1.22154	6.47987	13.5226	12.1392	12.935	GDSL-like Lipase/Acylhydrolase
c157831.graph_c0	32.9464	21.509	34.1368	23.3037	44.7325	88.3965	63.9702	77.6659	Aminotransferase class-III
c176076.graph_c2	14.033	7.38006	15.2382	10.2709	21.1707	41.503	30.0109	40.8238	PPR repeat family;; PPR repeat;; PPR repeat;; Pentatricopeptide repeat domain
c176280.graph_c0	31.5669	29.1283	35.4395	28.6742	47.4941	90.6147	60.2153	96.004	Kinesin motor domain;; Kinesin motor domain
c156474.graph_c0	30.596	18.1874	55.9195	40.0895	133.498	316.705	304.051	319.024	NUDIX domain;; Peptidase family M49
c165348.graph_c0	7.13353	4.36938	8.18543	8.22163	18.9757	33.2545	34.2741	38.5574	LysM domain
c171936.graph_c1	87.5091	67.0535	118.458	120.851	226.517	366.683	462.693	402.03	Aldehyde dehydrogenase family;; Aldehyde dehydrogenase family;; Aldehyde dehydrogenase family
c128008.graph_c0	0.40752	0.214972	0.473559	0.377528	1.03028	2.34643	1.94333	1.40201	Peptidase inhibitor I9;; Subtilase family
c128629.graph_c0	0.437304	0.415612	1.23575	0.626359	3.48554	3.47026	5.51692	4.6346	Protein tyrosine kinase;; Protein kinase domain
c129317.graph_c0	0.214245	0.215946	0.736556	0.352197	3.71825	4.38861	2.03278	3.68518	ZIP Zinc transporter
c162861.graph_c0	4.71396	4.13191	6.5837	4.06095	8.32894	14.5243	10.0438	14.7862	Alpha/beta hydrolase family;; Alpha/beta hydrolase family;; alpha/beta hydrolase fold
c164598.graph_c0	4.20256	4.19885	7.51019	11.1959	36.3702	61.825	111.745	55.2967	--
c165348.graph_c0	7.13353	4.36938	8.18543	8.22163	18.9757	33.2545	34.2741	38.5574	LysM domain
c173849.graph_c0	1.58116	0.578205	1.35118	0.988127	2.90364	5.26327	4.12771	5.64454	--
c174171.graph_c0	0.59519	0.301698	0.693482	0.53028	1.24369	2.40504	4.04538	2.35285	--
c178338.graph_c0	7.39616	2.85136	11.0608	8.33045	60.6129	96.5908	145.599	152.664	--
c128507.graph_c0	71.9209	25.0366	151.786	73.677	562.781	1297.34	1857.68	1876.42	--
c167703.graph_c0	0.506765	0.244282	0.703441	1.03455	3.71832	8.77227	7.72132	9.27607	Leucine Rich repeats (2 copies);; Leucine rich repeat;; Leucine Rich Repeat;; Leucine rich repeat N-terminal domain;; Leucine Rich repeat;; Leucine rich repeat;; Protein kinase domain;; Protein tyrosine kinase
c176098.graph_c0	2.35153	1.50235	4.52139	3.93205	10.4754	22.128	23.2405	26.8371	NAD binding domain of 6-phosphogluconate dehydrogenase;; NAD-binding of NADP-dependent 3-hydroxyisobutyrate dehydrogenase;; Protein of unknown function, DUF1537;; Fructose-bisphosphate aldolase class-II
c128507.graph_c0	71.9209	25.0366	151.786	73.677	562.781	1297.34	1857.68	1876.42	--
c129019.graph_c0	59.5784	34.5409	70.0182	46.1141	125.725	148.161	192.997	151.229	non-haem dioxygenase in morphine synthesis N-terminal;; 2OG-Fe(II) oxygenase superfamily
c132292.graph_c0	0.1404	0.0370198	0.671742	0.21213	4.81438	12.3833	11.884	23.0082	Glycosyl hydrolases family 17
c142740.graph_c0	2.68129	1.27057	4.83252	1.90762	6.04178	13.0854	12.2426	11.418	--
c151583.graph_c0	11.9282	6.47116	13.9924	9.91415	23.2213	31.6865	51.0266	34.8721	--
c151622.graph_c0	4.17294	2.01564	5.89809	3.43306	11.1068	20.0583	17.0383	16.6906	WRC;; QLQ
c153185.graph_c0	18.5251	8.96378	20.92	13.9068	48.3661	62.0486	61.1907	62.1195	Major intrinsic protein
c153377.graph_c0	47.9811	27.7071	48.6023	32.0358	70.9879	114.204	85.3569	108.074	--
c156779.graph_c1	17.1941	8.56108	24.9613	13.2484	54.8448	76.08	109.094	82.3864	Fasciclin domain
c158116.graph_c0	41.0643	24.9927	49.1081	33.6118	74.9044	104.188	94.2432	91.2347	Clp protease
c159336.graph_c0	6.70238	3.85168	12.6984	5.92135	34.0812	33.4604	70.4415	39.8356	Cystatin domain
c160562.graph_c0	67.481	48.9635	72.5225	52.5409	102.903	181.267	121.544	167.801	Respiratory-chain NADH dehydrogenase 51 Kd subunit;; NADH-ubiquinone oxidoreductase-F iron-sulfur binding region;; SLBB domain
c170949.graph_c0	8.00071	5.30467	11.1716	7.81792	16.8562	24.2486	29.3365	26.1408	Malic enzyme, N-terminal domain;; Malic enzyme, NAD binding domain;; Malic enzyme, NAD binding domain
c172967.graph_c1	17.1197	9.89507	19.8839	12.6764	24.9313	38.8522	31.7321	40.8139	Phosphatidylinositol-4-phosphate 5-Kinase;; MORN repeat;; Phosphatidylinositol-4-phosphate 5-Kinase
c173147.graph_c1	0.463198	0.138762	0.410549	0.343984	0.536919	1.68978	2.93676	1.61973	EXS family;; SPX domain
c175342.graph_c2	1.12158	0.60929	2.08804	0.89363	3.18998	4.97803	3.57571	6.25363	2OG-Fe(II) oxygenase superfamily;; 2OG-Fe(II) oxygenase superfamily
c87111.graph_c0	0.540187	0.289354	1.21714	0.46927	1.54106	3.37602	2.24952	5.08644	--
c87789.graph_c0	1.44717	0.52483	2.42307	1.21817	4.28269	9.04899	7.16164	16.2918	POT family;; POT family
c88442.graph_c0	1.49431	0.273748	2.26801	0.655711	5.4111	10.6982	24.9291	17.9844	--
c153268.graph_c0	20.3051	6.21412	29.7474	12.9741	68.7288	128.657	117.899	129.772	--
c153559.graph_c0	17.7075	7.99498	28.1849	19.5633	77.8309	126.55	117.47	141.972	Probable lipid transfer;; Protease inhibitor/seed storage/LTP family
c145208.graph_c0	7.72366	3.17375	8.72701	4.2161	19.1515	24.587	31.7354	29.0888	Fasciclin domain
c145385.graph_c0	11.8484	5.07454	15.309	9.03629	29.8982	46.2162	41.2034	50.2152	Biotin-requiring enzyme
c145554.graph_c0	0.159544	0.125055	0.902612	0.0761965	2.16792	3.62333	1.89141	5.17461	Protein of unknown function (DUF740)
c145784.graph_c0	0.325201	0.197439	0.44615	0.325962	0.833928	1.71252	1.14553	2.17429	Oxygen evolving enhancer protein 3 (PsbQ);; Domain of unknown function (DUF588)
c146281.graph_c0	1.96958	0.494668	4.52253	1.17652	21.8135	26.8251	96.4374	37.1693	Plastocyanin-like domain
c153268.graph_c0	20.3051	6.21412	29.7474	12.9741	68.7288	128.657	117.899	129.772	--
c153559.graph_c0	17.7075	7.99498	28.1849	19.5633	77.8309	126.55	117.47	141.972	Probable lipid transfer;; Protease inhibitor/seed storage/LTP family
c154582.graph_c0	3.13038	1.1933	5.52633	2.14355	9.76477	17.2202	17.6041	16.4448	Glutathione S-transferase, C-terminal domain
c165045.graph_c0	0.955491	0.511199	1.35495	0.695394	1.73677	3.80636	2.51485	5.00336	Heavy-metal-associated domain
c165351.graph_c0	14.9154	8.70042	17.2142	9.87395	22.982	38.401	27.9118	35.9461	Mlo family
c166499.graph_c0	3.97859	2.51139	5.30144	3.83384	9.2189	12.342	8.2816	12.5674	Glucose-6-phosphate dehydrogenase, NAD binding domain;; Glucose-6-phosphate dehydrogenase, C-terminal domain;; Glucose-6-phosphate dehydrogenase, C-terminal domain;; Glucose-6-phosphate dehydrogenase, NAD binding domain;; Glucose-6-phosphate dehydrogenase, C-terminal domain
c167990.graph_c0	37.5887	15.6549	53.0852	22.2171	124.252	195.712	138.031	215.216	Cytochrome P450;; Cytochrome P450
c168250.graph_c1	20.8089	12.1288	23.1246	15.1508	38.4937	54.3017	38.0887	64.5751	Cytochrome P450;; Uncharacterized protein family UPF0016;; Uncharacterized protein family UPF0016
c168679.graph_c0	0.684715	0.175501	1.17601	0.406405	3.36104	6.86931	7.33852	5.19689	FHA domain
c168971.graph_c0	99.0371	59.1422	113.19	59.5014	203.929	253.92	206.366	268.59	Aromatic amino acid lyase
c169388.graph_c0	6.17904	3.75416	7.55507	4.5537	11.3123	15.3789	14.5036	13.6472	Pumilio-family RNA binding repeat
c170383.graph_c1	1.16335	0.717967	1.77979	1.20665	2.53861	4.67051	3.52071	5.1262	Cytochrome P450
c173378.graph_c0	1.10259	0.497027	1.60119	0.785858	2.71398	4.06735	4.91883	3.80501	Condensin II non structural maintenance of chromosomes subunit;; HEAT repeat;; HEAT-like repeat
c174465.graph_c0	37.5581	21.0887	43.3625	28.727	66.4557	85.3724	77.3051	87.143	linker histone H1 and H5 family
c175273.graph_c0	1.33871	0.689788	1.23973	0.709372	2.2673	3.48544	2.60014	4.17365	Sodium/hydrogen exchanger family;; TrkA-N domain
c175819.graph_c0	0.448655	0	0.932083	0.351918	1.59181	2.23877	1.81812	2.47684	Hsp70 protein;; Hsp70 protein
c175868.graph_c1	6.01729	4.19748	7.87284	5.10885	11.2383	20.6782	12.1135	21.7827	Fumble;; Protein of unknown function DUF89
c176309.graph_c0	1.53446	1.06989	2.01311	0.78445	3.39835	4.53386	4.15077	4.53887	Cotton fibre expressed protein;; Domain of unknown function (DUF4408)
c176596.graph_c0	49.1238	32.7832	51.4978	35.2806	69.3911	112.334	81.5173	111.957	Ring finger domain;; RING-H2 zinc finger;; Zinc finger, C3HC4 type (RING finger);; Zinc finger, C3HC4 type (RING finger);; Ring finger domain;; RING-H2 zinc finger;; Zinc finger, C3HC4 type (RING finger);; Zinc finger, C3HC4 type (RING finger)
c176992.graph_c1	0.910707	0.508839	1.25594	0.632237	1.7424	2.86746	2.09204	4.33349	U-box domain
c177769.graph_c0	1.57586	0.719965	2.40237	1.19078	6.30456	5.33989	7.50707	8.68915	Transferase family
c179721.graph_c0	0.563288	0.102824	4.59421	0.440177	12.4828	26.8356	57.9604	53.907	Major intrinsic protein
c87983.graph_c0	1.74905	0.584818	1.19617	0.678142	2.16683	5.18549	3.3136	3.96648	Endonuclease/Exonuclease/phosphatase family
c88266.graph_c0	1.26388	0.307181	1.83183	0.732158	3.87888	7.85039	11.2054	8.01941	Xylanase inhibitor N-terminal;; Xylanase inhibitor C-terminal;; Eukaryotic aspartyl protease
c173917.graph_c0	5.43146	1.51703	6.41977	3.73769	12.492	41.1743	19.6384	45.6443	--
c126987.graph_c0	5.60835	1.91418	6.94462	3.42605	9.63829	41.8551	19.6656	35.8957	--
c128431.graph_c0	1.21573	0.562821	2.02435	1.01396	3.72053	5.55578	5.67903	5.73805	Weak chloroplast movement under blue light
c154207.graph_c0	0.788479	0.542603	2.38935	0.770369	2.72326	4.4772	3.0418	4.54327	Multicopper oxidase
c160845.graph_c0	5.63642	3.04553	8.19821	4.48243	8.4886	15.2614	14.0222	14.1187	--
c162548.graph_c0	11.6125	5.29456	14.8121	8.51138	26.1714	36.5879	33.754	35.0538	--
c163012.graph_c0	9.7887	7.30851	10.3232	6.07776	12.9473	20.4779	18.1892	21.0673	--
c171625.graph_c0	2.48442	1.09281	2.91098	1.94927	5.45099	8.00914	9.68451	7.09878	PRONE (Plant-specific Rop nucleotide exchanger)
c87432.graph_c0	0.389817	0.280359	0.980483	0.493738	2.36225	4.5133	1.45701	5.38636	Glyoxalase-like domain;; Glyoxalase/Bleomycin resistance protein/Dioxygenase superfamily;; Glyoxalase/Bleomycin resistance protein/Dioxygenase superfamily
c87955.graph_c0	0.390992	0.125706	0.709707	0.143363	1.32013	2.66173	2.29656	3.27663	Protein kinase domain;; Protein tyrosine kinase;; D-mannose binding lectin
c129392.graph_c0	10.0788	4.40103	12.0229	8.14402	20.9161	30.9298	41.5333	29.3971	Protein kinase domain;; Protein tyrosine kinase
c145979.graph_c0	0.44099	0.163525	0.793688	0.160147	1.57967	2.42699	2.96508	3.42206	Alpha/beta hydrolase family;; alpha/beta hydrolase fold
c158405.graph_c0	2.26408	0.837853	3.42319	1.93014	7.571	12.4106	18.844	10.7289	--
c177108.graph_c0	5.8827	4.32619	6.64861	3.42737	8.24588	11.6423	10.6783	11.9656	Xylanase inhibitor N-terminal;; Xylanase inhibitor C-terminal;; Eukaryotic aspartyl protease;; Kinesin motor domain
c128528.graph_c0	6.35276	5.49875	7.6522	4.59952	11.4823	17.8716	11.4928	15.134	START domain;; Homeobox domain
c149167.graph_c0	0.772075	0.480309	0.935332	0.291994	1.60951	2.52203	2.26447	3.16681	Multicopper oxidase;; Multicopper oxidase;; Multicopper oxidase
c164997.graph_c0	4.45242	2.06721	6.1513	2.44534	9.66415	14.9041	14.2975	14.1769	GDSL-like Lipase/Acylhydrolase
c169590.graph_c0	3.16351	3.47654	3.97844	2.76824	4.9864	9.77454	6.87942	11.3212	Mitochondrial carrier protein;; Mitochondrial carrier protein
c170273.graph_c0	3.16036	1.71977	2.72309	1.23967	5.20138	9.86571	8.00146	13.8128	--
c170669.graph_c0	1.99565	1.4051	2.27582	1.29185	2.87955	5.70431	3.57994	5.76703	GDSL/SGNH-like Acyl-Esterase family found in Pmr5 and Cas1p;; PMR5 N terminal Domain;; GDSL/SGNH-like Acyl-Esterase family found in Pmr5 and Cas1p
c172843.graph_c0	4.30992	2.10341	7.65861	2.53442	11.3179	17.3299	13.3317	17.5291	C-5 cytosine-specific DNA methylase;; Chromo (CHRromatin Organisation MOdifier) domain
c174028.graph_c1	14.548	10.047	16.0639	9.26822	18.834	37.5344	25.237	39.2308	XH domain
c175859.graph_c0	13.9366	10.3228	15.8426	10.8254	21.2736	40.716	23.1801	44.0437	RNA polymerase Rpb1, domain 2;; RNA polymerase Rpb1, domain 1;; RNA polymerase Rpb1, domain 5;; RNA polymerase Rpb1, domain 3
c176298.graph_c0	38.6563	33.3273	39.9581	30.5685	57.3517	97.1776	64.1475	96.9498	Peptidase M16C associated;; Peptidase M16 inactive domain;; Insulinase (Peptidase family M16)
c126720.graph_c0	0.592564	0.233308	1.31643	0.252012	4.01005	5.26758	6.37732	5.4321	--
c145875.graph_c0	35.3213	23.0829	36.6585	21.1209	46.2868	65.0096	58.0758	56.3632	Protein of unknown function (DUF3611)
c151543.graph_c0	3.37157	3.1498	3.20086	2.68661	7.38994	9.14534	5.06997	9.88253	Protein kinase domain;; Leucine Rich repeats (2 copies);; Protein tyrosine kinase;; Leucine rich repeat;; Leucine Rich Repeat;; Leucine Rich repeat;; Leucine rich repeat N-terminal domain
c164892.graph_c1	1.76968	0.746551	1.91006	0.673132	2.46603	4.40363	5.33579	4.78009	--
c169471.graph_c0	5.02614	2.42741	5.54419	2.82729	13.4114	15.6684	17.4667	14.1306	AMP-binding enzyme;; AMP-binding enzyme C-terminal domain
c129277.graph_c0	1.48818	0.688881	2.47229	0.532024	4.59948	6.20507	6.08375	7.32459	Lipase (class 3)
c145434.graph_c0	22.4069	23.8059	24.3058	13.7722	56.3314	105.634	60.181	97.0802	Transferase family;; Transferase family
c157579.graph_c0	2.29341	2.77625	2.71293	1.68149	5.0882	7.65675	5.28558	9.55463	Polysaccharide biosynthesis
c159210.graph_c0	5.64048	3.35219	4.25105	1.50394	10.4602	28.0753	19.0562	27.8094	Leucine Rich repeats (2 copies);; Leucine rich repeat;; Leucine Rich Repeat;; Leucine rich repeat N-terminal domain
c166932.graph_c0	7.67469	5.40751	8.5006	4.37358	15.3692	14.7488	16.6313	16.686	Transmembrane amino acid transporter protein;; Tryptophan/tyrosine permease family
c173216.graph_c0	2.01372	2.21736	2.41177	1.25229	3.18783	6.41446	4.95435	4.82685	Auxin response factor;; B3 DNA binding domain;; AUX/IAA family
c163032.graph_c0	15.0266	13.0811	13.222	7.79433	22.575	34.3551	27.4596	31.3405	Lipase (class 3)
c169674.graph_c1	12.2963	11.7708	11.3193	8.44514	14.8801	29.6363	22.0764	30.0054	--
c176095.graph_c0	5.67327	4.81818	7.97253	2.6368	16.4493	17.7349	27.4345	20.4562	Polysaccharide biosynthesis
c177047.graph_c0	1.35775	1.62681	0.760909	0.664877	1.76891	3.82378	4.538	4.66708	Pectate lyase;; Pectate lyase
c178408.graph_c0	4.18761	2.46587	4.88523	1.52978	7.40985	12.7776	15.3605	12.7409	Helix-loop-helix DNA-binding domain
c87147.graph_c0	0.342673	0.270785	0.430445	0.0597853	1.029	4.39521	2.51184	5.852	--
c131261.graph_c0	0.9427	0.535432	1.16435	0.392419	2.40183	2.815	4.82949	2.94285	Major intrinsic protein;; Major intrinsic protein
c157277.graph_c0	4.0969	2.04937	4.49826	1.98328	8.54514	12.329	13.1526	9.6921	Glycosyl hydrolases family 17;; X8 domain
c167087.graph_c0	1.52669	0.89388	1.53851	0.592057	2.25884	4.47008	3.50514	3.64395	Serine carboxypeptidase
c91933.graph_c0	3.81218	2.3979	3.66299	0.905593	8.28329	14.1592	28.6311	18.9245	--
c168043.graph_c0	1.76702	1.00777	3.51546	0.680189	9.18285	8.40884	21.6849	12.6424	NPH3 family
c170741.graph_c1	27.3405	26.5473	26.9444	18.6249	37.368	59.7549	40.183	60.8185	--
c172204.graph_c0	118.199	100.269	111.143	64.171	142.848	348.553	198.034	358.462	--
c172734.graph_c1	120.725	97.6344	116.573	69.8274	163.514	235.608	224.332	193.446	TCP-1/cpn60 chaperonin family;; TCP-1/cpn60 chaperonin family
c173965.graph_c0	0.119359	0.175001	0.200836	0.047152	0.240378	1.36782	0.647048	2.03669	--
c164567.graph_c0	10.7074	5.57171	9.60547	5.30814	12.4287	21.5803	18.1549	15.1381	CRAL/TRIO domain;; CRAL/TRIO, N-terminal domain
c178060.graph_c0	1.0962	1.20815	1.03659	0.522937	1.7823	4.14384	2.28992	2.44473	Protein tyrosine kinase;; Protein kinase domain
c88136.graph_c0	0.207812	0	0.422709	0.0755015	1.9363	3.06985	2.652	2.21845	--
c152085.graph_c0	3.27175	2.41915	2.85241	1.6665	5.21403	6.15878	7.89652	5.39475	MYND finger;; Sel1 repeat
c165069.graph_c0	3.54976	1.8734	3.10729	1.98641	5.7374	6.98346	5.84188	5.99173	Domain of unknown function (DUF3527)
c160833.graph_c0	2.39061	1.60516	2.98425	0.933542	4.85871	7.07236	6.55795	7.72904	--
Cluster 5
c166076.graph_c1	3.6118	1.42741	4.36299	0.697732	5.62465	4.30256	5.83509	4.84452	WRKY DNA -binding domain
c88337.graph_c0	0.870576	0.583382	0.964358	0.262653	1.75148	1.5208	1.36201	1.38444	Ring finger domain;; RING-H2 zinc finger;; Zinc finger, C3HC4 type (RING finger)
c143724.graph_c0	5.65476	2.91424	7.61732	1.69787	10.5639	9.21809	12.2103	8.68704	Leucine Rich repeats (2 copies);; Leucine Rich Repeat;; Leucine rich repeat;; Leucine rich repeat;; Leucine rich repeat N-terminal domain;; Leucine Rich repeat
c145271.graph_c0	5.49366	3.13551	6.5765	2.10891	7.95795	8.27954	8.05833	7.00565	Protein of unknown function (DUF620)
c152189.graph_c0	2.86214	0.685684	2.55695	0.602891	3.34672	4.66337	4.39228	2.92046	Domain of unknown function (DUF3527)
c161492.graph_c0	7.46131	3.79216	7.23983	3.17326	8.86299	10.2514	9.42753	8.86931	Sigma-70, region 4;; Sigma-70 region 3;; Sigma-70 region 2
c167734.graph_c0	11.2552	5.31087	13.0124	4.03476	17.5158	19.7138	19.9116	14.1613	Protein kinase domain;; Protein tyrosine kinase;; Leucine rich repeat;; Leucine Rich repeats (2 copies);; Leucine rich repeat N-terminal domain;; Leucine Rich Repeat;; Leucine Rich repeat
c167843.graph_c0	3.56563	2.24856	4.23896	1.28698	4.59564	5.00852	5.58073	4.55291	Aminotransferase class-V
c168762.graph_c0	2.18814	1.26712	2.78315	0.807235	2.47598	3.72417	3.04982	2.32721	--
c170389.graph_c0	1.80506	0.856967	1.81397	0.463191	2.5379	2.41358	2.69393	2.29461	Protein of unknown function (DUF632);; Protein of unknown function (DUF630)
c171409.graph_c0	34.3273	18.5617	31.2774	14.9952	37.0381	44.9374	46.3019	36.6306	PPR repeat family;; PPR repeat;; Pentatricopeptide repeat domain;; PPR repeat
c172770.graph_c0	10.6684	4.38287	11.2394	3.49124	12.8285	14.9211	14.4698	13.4618	KH domain
c173933.graph_c2	3.70458	2.02391	4.42536	1.51873	4.74441	5.68211	5.06724	4.77477	Endonuclease/Exonuclease/phosphatase family;; Endonuclease/Exonuclease/phosphatase family
c174731.graph_c0	10.0274	6.21183	10.7621	3.9259	13.2515	13.5563	15.7263	11.9522	--
c175379.graph_c1	2.87545	1.7431	3.48141	1.24774	5.03665	4.4285	4.93198	4.338	Permease family;; U-box domain;; Protein tyrosine kinase;; Protein kinase domain
c176030.graph_c0	0.269075	0.226414	0.584699	0.119962	0.619149	0.620121	0.719836	0.597531	BRCA1 C Terminus (BRCT) domain
c177241.graph_c0	11.1146	6.48028	12.0516	4.72799	14.4922	14.8045	14.1688	11.2202	PPR repeat family;; PPR repeat;; PPR repeat;; Pentatricopeptide repeat domain;; PPR repeat family
c177385.graph_c2	0.967446	0.55404	1.125	0.271929	1.17696	1.69664	1.62418	1.42393	--
c177476.graph_c1	44.0386	26.3905	52.8189	18.8174	62.4811	61.3987	66.2271	61.722	Plastocyanin-like domain
c178303.graph_c0	2.28343	1.55654	2.64337	0.641419	4.24141	4.55045	3.91871	4.52091	Transcriptional repressor, ovate
c178318.graph_c0	2.9834	1.03194	4.52437	0.665555	6.49556	6.38372	6.81341	5.47346	--
c179164.graph_c0	21.213	9.63654	26.8568	7.71102	32.0832	33.6562	38.2965	26.9144	--
c87735.graph_c0	2.0209	1.31952	2.36294	0.594225	3.89549	3.31892	3.56588	3.26638	Protein kinase domain;; Protein tyrosine kinase
c87743.graph_c0	0.892742	0	1.07775	0.0366986	2.41187	2.281	1.86029	2.03148	C2H2-type zinc finger;; Zinc-finger double-stranded RNA-binding;; Zinc finger, C2H2 type
c87774.graph_c0	0.254179	0.17796	0.477927	0.0308145	0.486504	1.15969	0.944884	0.716813	Ring finger domain;; RING-H2 zinc finger;; zinc-RING finger domain;; Zinc finger, C3HC4 type (RING finger);; Zinc finger, C3HC4 type (RING finger);; Anaphase-promoting complex subunit 11 RING-H2 finger
c88438.graph_c0	4.5924	3.2547	6.01149	1.88054	6.98436	8.63041	7.83656	7.16893	Protein tyrosine kinase;; Protein kinase domain
c106591.graph_c0	13.1285	9.3993	16.5113	4.17479	31.3121	18.9781	22.7795	20.8542	Late embryogenesis abundant protein
c127722.graph_c0	2.1045	0.776914	1.64135	0.266325	2.43401	2.99616	2.89301	3.3737	Protein tyrosine kinase;; Protein kinase domain
c128804.graph_c0	2.70354	1.97952	2.00247	0.622222	2.84899	4.38066	4.09796	3.47704	Leucine rich repeat;; Leucine Rich repeats (2 copies);; Leucine Rich Repeat;; Leucine rich repeat N-terminal domain;; Leucine rich repeat
c129525.graph_c0	3.57714	0.46404	5.20643	0.296296	10.2302	13.4343	11.4539	9.84615	Glycosyl hydrolases family 17
c129604.graph_c0	24.4189	11.6856	23.4511	8.2133	26.1491	28.2825	29.7171	21.176	PPR repeat family;; PPR repeat;; Pentatricopeptide repeat domain;; PPR repeat;; Tetratricopeptide repeat
c143585.graph_c0	1.70168	0.748631	1.55378	0.430179	1.89204	2.26121	2.02563	1.38455	PPR repeat family;; PPR repeat;; PPR repeat;; Pentatricopeptide repeat domain;; DYW family of nucleic acid deaminases
c144922.graph_c0	1.25358	0.655372	2.33538	0.253645	5.30901	4.49684	8.74349	3.46787	--
c145732.graph_c0	44.1182	36.5168	45.7211	19.7195	60.7382	60.6561	75.9616	60.1528	--
c151727.graph_c0	1.2767	0.526478	1.5781	0.334193	2.41198	3.03725	2.71941	3.24405	Late embryogenesis abundant protein
c152417.graph_c0	15.8239	7.05961	17.8311	5.06755	25.4417	29.5643	46.1931	24.8296	--
c152938.graph_c0	6.34126	2.77295	6.30985	2.0843	7.40202	10.3889	12.0973	8.04749	--
c153778.graph_c1	8.76774	8.57869	10.5524	3.60659	10.32	16.6392	16.0479	11.1385	Transferase family
c154389.graph_c1	2.40139	1.87607	2.90734	0.856659	4.44978	4.09591	5.74107	2.96547	Glycosyl hydrolases family 17;; X8 domain
c159713.graph_c0	4.95838	3.40667	5.76141	1.53923	6.2467	6.68944	7.49325	9.1857	ACT domain;; ACT domain;; ACT domain
c160590.graph_c0	21.8286	10.8242	23.2333	3.95914	36.3238	49.8395	43.2436	54.3168	Glutaredoxin
c161679.graph_c0	74.2516	45.582	67.1842	28.3518	91.1691	107.816	111.619	91.2965	ZF-HD protein dimerisation region
c163019.graph_c0	1.49058	1.02738	1.61929	0.194683	1.92421	2.6628	2.61063	2.10332	Myb-like DNA-binding domain;; Myb-like DNA-binding domain
c163120.graph_c0	5.66015	4.07536	6.27312	1.62899	10.8826	9.00097	10.0892	7.78538	Late embryogenesis abundant protein
c164339.graph_c1	1.10415	0.529109	1.39712	0.233965	3.08469	6.41944	3.55952	2.78214	Glycosyl hydrolases family 28;; Pectate lyase superfamily protein;; Glycosyl hydrolases family 28
c164759.graph_c0	10.0801	4.98539	10.4891	3.86717	15.6817	17.1868	23.1394	14.5972	Glycosyl hydrolases family 17;; X8 domain
c164764.graph_c0	22.3441	12.8698	23.2219	9.32296	35.984	31.9386	42.824	26.8579	TCP family transcription factor;; Domain of unknown function (DUF296)
c164980.graph_c0	0.685851	0.28709	0.777698	0.227919	0.866066	1.51234	1.72639	0.998079	Ubiquitin family;; Ubiquitin-2 like Rad60 SUMO-like
c164983.graph_c0	16.1759	12.8629	13.9038	3.97901	19.1897	17.4984	25.2488	25.7874	--
c165853.graph_c0	3.56656	1.24429	2.6349	0.746609	4.07933	5.83226	5.1348	5.35768	UBX domain
c166856.graph_c0	5.25586	3.33851	6.0948	2.43519	6.91784	7.56406	10.4216	8.02384	--
c167490.graph_c0	5.91184	3.67202	7.2131	1.99159	6.80391	11.7533	9.7882	11.28	Protein of unknown function (DUF4005);; IQ calmodulin-binding motif
c167750.graph_c0	1.00507	0.711457	1.09188	0.320572	2.14822	2.20141	3.19482	1.31669	--
c168215.graph_c0	0.436227	0.190457	0.850776	0.0380088	3.44568	2.45467	2.2937	3.54068	WRKY DNA -binding domain
c169609.graph_c1	1.65917	0.797669	2.22662	0.312915	5.01767	3.11916	7.63355	2.55592	--
c170223.graph_c0	1.50292	0.729703	1.48742	0.377483	1.90612	2.75978	2.82304	1.9319	Leucine rich repeat N-terminal domain
c171617.graph_c0	7.7681	5.17929	9.8465	4.16085	13.4221	14.3255	13.4501	15.2542	Protein kinase domain
c171967.graph_c0	11.5173	6.58688	14.8202	4.51344	20.5484	22.1502	25.3679	23.199	Plant protein of unknown function (DUF869);; Plant protein of unknown function (DUF869)
c172792.graph_c0	0.969143	0.914711	1.9795	0.470134	2.88086	2.74166	3.78304	3.10523	NADH(P)-binding;; NAD dependent epimerase/dehydratase family;; Male sterility protein;; NmrA-like family;; 3-beta hydroxysteroid dehydrogenase/isomerase family
c173166.graph_c0	4.61803	2.21326	4.27282	1.28349	5.28074	7.13104	9.35206	6.60049	--
c174354.graph_c0	11.9317	8.25459	12.4004	5.03931	13.2215	21.9404	17.7869	15.6204	pfkB family carbohydrate kinase
c175747.graph_c2	0.863403	0.444365	3.26873	0.165242	3.76434	5.74781	6.1302	8.52967	Sulfite exporter TauE/SafE
c175805.graph_c1	24.0741	15.9839	23.7582	8.9403	43.2788	48.9308	41.473	49.3325	Prephenate dehydratase
c178729.graph_c0	14.7378	9.77415	16.2068	7.16479	24.1772	29.2822	27.6147	21.3275	HpcH/HpaI aldolase/citrate lyase family
c178852.graph_c0	7.49134	4.27941	7.52802	2.74853	10.6978	12.0337	21.2385	14.0076	Papain family cysteine protease;; Cathepsin propeptide inhibitor domain (I29);; Peptidase C1-like family
c179408.graph_c0	3.20896	1.93612	6.09458	0.964728	8.17394	6.11644	6.20822	5.30495	--
c87068.graph_c0	3.62421	1.23554	4.10081	0.784861	5.47925	10.1862	12.9547	8.55456	--
c93529.graph_c0	2.53107	1.46545	3.30645	0.764687	6.74108	9.14611	9.40671	6.78168	--
c164983.graph_c0	16.1759	12.8629	13.9038	3.97901	19.1897	17.4984	25.2488	25.7874	--
c167823.graph_c0	11.4118	10.0146	9.32908	4.2885	13.4602	13.9228	19.0231	10.4912	Protein kinase domain;; Protein tyrosine kinase;; Protein kinase domain;; Protein tyrosine kinase
c126736.graph_c0	20.7403	15.037	21.8331	6.94433	29.3279	26.0735	36.4949	18.1592	--
c126879.graph_c0	4.73646	4.10628	4.29048	1.57498	7.87994	10.2663	11.0328	9.55483	Rare lipoprotein A (RlpA)-like double-psi beta-barrel
c147225.graph_c0	2.38102	1.08485	2.40649	0.660646	1.66832	3.525	7.46715	2.83767	--
c147329.graph_c0	6.56098	3.19475	5.39487	2.44001	9.20926	9.07509	11.2454	5.87068	3-oxo-5-alpha-steroid 4-dehydrogenase;; Protein of unknown function (DUF1295);; Phospholipid methyltransferase
c147373.graph_c0	8.03922	5.31044	8.91517	3.17978	12.3579	14.5571	16.7806	14.8403	Protein kinase domain;; Protein tyrosine kinase
c153306.graph_c0	10.005	4.65225	8.89634	2.62438	22.5465	13.8423	32.6828	13.384	Glycosyl hydrolase family 81
c154892.graph_c0	1.11456	0.29337	0.9428	0.216413	2.39827	4.33832	3.78726	2.4827	--
c155449.graph_c0	2.66652	1.04714	2.24937	0.29277	3.27819	2.38455	3.5734	2.07595	Myb-like DNA-binding domain;; Myb-like DNA-binding domain
c160437.graph_c0	5.20704	2.07953	3.7763	1.26756	5.4943	9.35169	8.9226	8.76327	PsbP
c161052.graph_c0	0.818997	0.408207	0.803909	0.136674	1.6727	1.90826	2.64878	2.78025	Protein of unknown function (DUF1218)
c167823.graph_c0	11.4118	10.0146	9.32908	4.2885	13.4602	13.9228	19.0231	10.4912	Protein kinase domain;; Protein tyrosine kinase;; Protein kinase domain;; Protein tyrosine kinase
c168005.graph_c0	3.51149	1.39234	2.98294	1.25123	3.79905	6.56811	7.13046	4.25195	2OG-Fe(II) oxygenase superfamily
c173005.graph_c1	1.21311	0.840966	1.82085	0.547167	2.3792	2.78534	2.76776	3.62271	Domain of unknown function (DUF702)
c87810.graph_c0	9.32734	5.83942	9.37016	2.55285	10.8238	10.7066	12.3973	8.52558	--
c157886.graph_c0	10.0318	7.7873	8.45007	3.14539	11.3534	9.73152	12.2864	8.63467	Protein kinase domain;; Protein tyrosine kinase;; Leucine Rich repeats (2 copies);; Leucine rich repeat;; Leucine Rich Repeat;; Leucine Rich repeat;; Leucine rich repeat N-terminal domain
c146549.graph_c0	13.1178	10.1417	15.8411	7.26742	16.5255	26.2165	22.6211	21.2606	--
c157893.graph_c0	1.42408	0.677508	1.64217	0.511702	1.30402	3.78026	2.37233	1.92648	U-box domain;; Zinc-finger of the MIZ type in Nse subunit
c147235.graph_c0	3.2525	2.58147	2.92933	1.04389	5.48768	10.1018	8.23711	6.34381	Transcriptional repressor, ovate
c147990.graph_c0	0.316743	0.18502	0.505932	0.0869976	0.708722	1.4016	2.03309	1.14285	--
c149646.graph_c0	6.99351	4.6324	5.54678	3.03395	9.72303	13.2754	13.2639	10.3478	GPCR-chaperone;; Ankyrin repeats (3 copies);; Ankyrin repeats (many copies);; Ankyrin repeat
c160482.graph_c0	0.522543	0.300324	0.290082	0.0753893	0.776	1.61047	2.18694	1.18154	Cytochrome P450
c167609.graph_c0	1.31382	0.708867	1.27897	0.468515	2.12949	3.30693	3.18047	2.9846	Legume lectin domain;; Protein kinase domain;; Protein tyrosine kinase
c169048.graph_c0	23.7614	17.0035	22.75	9.85505	31.2613	43.1505	46.4472	48.3543	Cyclin, N-terminal domain
c170298.graph_c0	1.60429	1.58605	2.18189	0.746947	3.29673	4.25132	3.82087	4.24062	Ring finger domain
c163863.graph_c0	1.54005	0.531214	2.30244	0.126584	4.04949	14.9966	17.5554	15.3891	--
c157897.graph_c0	7.19985	4.49343	6.19797	2.20734	8.18376	11.7645	8.86947	9.87124	Dof domain, zinc finger
c160595.graph_c0	1.32507	1.74637	1.57125	0.522997	2.46259	3.30108	4.03611	3.58286	Serine carboxypeptidase
c174344.graph_c0	5.0954	4.32872	4.83187	1.38313	4.31283	5.4785	6.44638	5.86539	Myb-like DNA-binding domain;; Myb-like DNA-binding domain
c174344.graph_c0	5.0954	4.32872	4.83187	1.38313	4.31283	5.4785	6.44638	5.86539	Myb-like DNA-binding domain;; Myb-like DNA-binding domain
c121325.graph_c0	3.99452	1.54933	3.82838	1.23738	7.02123	13.2854	11.9471	8.39336	--
c157493.graph_c0	3.38712	3.51358	3.14675	1.20176	4.19644	7.50284	16.2483	7.77772	Dirigent-like protein
c171549.graph_c0	0.328917	0.186332	0.268298	0.0542282	0.638596	1.24956	1.72999	1.82487	NPH3 family;; BTB/POZ domain
c168896.graph_c0	29.5732	39.3864	32.9873	13.066	36.8917	32.3128	44.4959	35.5244	--
c174345.graph_c0	8.50137	4.33757	8.9899	2.70086	15.5571	25.9411	17.529	21.3089	Pectinesterase;; Plant invertase/pectin methylesterase inhibitor
c173403.graph_c0	11.4799	12.0744	13.1574	4.00329	20.1397	11.4523	18.2755	11.3409	UDP-glucoronosyl and UDP-glucosyl transferase
c164315.graph_c0	5.15728	3.8992	5.88919	2.58103	8.58215	9.52124	9.21542	12.1419	Protein phosphatase 2C
c173580.graph_c0	2.0836	0.948052	2.02079	0.297059	1.53752	1.72283	1.84997	1.31634	Protein kinase domain;; Protein tyrosine kinase;; Kinase-like
c87589.graph_c0	18.378	10.5696	18.0493	6.46957	20.6249	19.9682	20.3304	19.7745	TPR repeat;; Tetratricopeptide repeat;; Tetratricopeptide repeat;; Tetratricopeptide repeat;; Tetratricopeptide repeat;; Tetratricopeptide repeat;; Tetratricopeptide repeat;; Tetratricopeptide repeat;; Tetratricopeptide repeat;; Tetratricopeptide repeat;; Tetratricopeptide repeat;; Tetratricopeptide repeat;; Anaphase-promoting complex, cyclosome, subunit 3;; EF hand;; Tetratricopeptide repeat;; E…
c129012.graph_c0	23.6547	18.586	14.6259	5.76249	24.2914	16.3629	31.3489	16.37	UDP-glucoronosyl and UDP-glucosyl transferase
c171091.graph_c0	79.744	49.9072	86.4408	27.4871	97.7084	115.264	96.4651	107.116	XS zinc finger domain;; XS domain
c176715.graph_c0	8.91553	5.23297	7.44474	1.77189	6.11464	8.7241	7.21462	6.35631	--
c149852.graph_c0	10.8721	6.28911	12.494	1.08977	7.64825	8.50771	9.78567	6.54551	POT family
c172357.graph_c0	3.90006	2.33921	4.71377	1.59649	4.84778	6.13564	5.53794	6.18455	PsbP
c172373.graph_c0	4.86107	2.64445	5.09326	1.64127	5.45752	6.34105	5.42032	5.19365	Exostosin family
c173191.graph_c0	45.4536	23.6341	44.1638	15.5385	47.9383	47.6202	44.7147	42.0293	Ankyrin repeats (3 copies);; Ankyrin repeat;; Ankyrin repeat;; Ankyrin repeats (many copies);; Ankyrin repeats (many copies);; Zinc finger C-x8-C-x5-C-x3-H type (and similar);; 3-oxo-5-alpha-steroid 4-dehydrogenase
c174420.graph_c0	10.6134	7.17089	10.7745	5.24909	11.6806	20.4093	15.882	16.7096	Protein of unknown function (DUF677)
c87711.graph_c0	39.7378	19.7213	67.1405	9.45151	62.184	54.7038	58.2292	74.5714	--
c144706.graph_c0	25.5055	12.6504	23.2967	8.34862	22.554	33.7823	24.7955	22.2882	TPR repeat;; PB1 domain;; Tetratricopeptide repeat;; Tetratricopeptide repeat
c146669.graph_c0	4.32844	3.51786	5.53443	1.287	5.04333	6.31795	4.28037	4.85816	--
c154961.graph_c0	1.7377	0.913752	2.56066	0.255829	2.9919	3.83275	2.14846	2.62554	Myb-like DNA-binding domain;; Myb-like DNA-binding domain
c167416.graph_c0	3.31207	1.29391	2.60668	0.640501	2.55538	2.93435	2.49132	2.1948	PPR repeat family;; PPR repeat;; PPR repeat;; Pentatricopeptide repeat domain;; Mitochondrial ATPase expression
c167853.graph_c0	19.5748	11.6495	19.4875	6.53052	25.624	27.0431	20.6685	23.0899	Lipoxygenase;; PLAT/LH2 domain
c171774.graph_c0	7.75621	4.70196	8.33655	2.52082	7.84929	8.22342	6.4713	7.8559	GMC oxidoreductase;; GMC oxidoreductase;; NAD(P)-binding Rossmann-like domain;; FAD binding domain;; FAD binding domain
c172643.graph_c0	2.22429	1.0247	3.29382	0.545588	2.96374	2.4957	2.98591	3.77117	No apical meristem (NAM) protein;; No apical meristem (NAM) protein
c173813.graph_c0	5.30143	1.98311	5.98128	1.53851	6.33793	6.51253	7.537	6.05057	Cytochrome P450
c176409.graph_c0	12.2774	8.215	11.4393	5.83286	12.7281	18.6936	14.1161	15.885	DnaJ domain
c177140.graph_c0	2.69815	1.5502	3.03326	0.873347	3.86604	3.44656	2.89391	3.8139	DnaJ domain
c178001.graph_c0	4.26107	1.96322	4.43197	1.22481	5.66349	5.01771	4.67976	5.36107	Leucine Rich repeats (2 copies);; Leucine rich repeat
c178702.graph_c0	34.9937	17.8496	32.3117	9.80107	32.9128	32.5165	25.7885	29.7141	--
c87882.graph_c0	1.44717	0.714896	1.23507	0.28318	1.54309	1.29505	1.08688	1.62971	Protein kinase domain;; Protein tyrosine kinase;; Regulator of chromosome condensation (RCC1) repeat
c128816.graph_c0	3.87436	2.12231	3.76475	1.06654	3.23694	4.43365	3.38853	3.8416	PPR repeat family;; PPR repeat;; Pentatricopeptide repeat domain
c128948.graph_c0	9.2285	5.44043	10.4055	3.06508	9.53695	9.51289	8.94482	11.9179	Protein of unknown function (DUF793);; Protein of unknown function (DUF677)
c144937.graph_c0	5.05763	2.72582	4.72315	1.03766	4.19647	4.1389	4.56047	2.88153	PPR repeat family;; PPR repeat;; Pentatricopeptide repeat domain;; PPR repeat;; DYW family of nucleic acid deaminases
c145957.graph_c0	1.0168	0.633833	1.07611	0.362291	1.2205	2.51435	1.43661	1.72026	ZF-HD protein dimerisation region
c160809.graph_c0	3.82681	1.82419	3.53591	0.718561	2.77219	3.31932	2.20258	2.74984	Protein tyrosine kinase;; Protein kinase domain;; Carbohydrate-binding protein of the ER;; Di-glucose binding within endoplasmic reticulum
c170999.graph_c1	0.356376	0.402373	0.354718	0.152351	0.680718	1.17917	1.01462	0.894659	Permease family
c171683.graph_c0	17.5502	8.61697	17.5777	6.0301	17.9132	20.8281	17.431	18.4338	AAA domain;; AAA domain;; Part of AAA domain;; AAA domain;; Type III restriction enzyme, res subunit;; UvrD/REP helicase N-terminal domain
c175326.graph_c1	10.8094	5.76029	11.3811	3.32778	12.1705	15.3327	9.93096	11.9571	Glutaredoxin;; SH3-binding, glutamic acid-rich protein
c147565.graph_c0	26.0175	15.2534	22.5661	9.32452	24.2328	29.5462	20.2792	26.9129	--
c176349.graph_c1	1.74164	0.917341	2.56238	0.49497	2.50016	3.53677	2.2091	2.99111	Armadillo/beta-catenin-like repeat;; HEAT repeats;; U-box domain
c178207.graph_c0	0.966182	0.169397	1.31786	0.0846815	1.19825	2.39758	1.9389	2.8863	--
c179587.graph_c0	9.19263	6.88345	7.13718	3.18935	11.1055	15.2612	11.5662	13.5151	--
c87477.graph_c0	11.0357	7.75991	10.1272	4.65212	12.2826	18.8469	16.5048	21.2462	--
c128340.graph_c0	6.10076	3.7784	3.89419	1.79616	7.02998	11.2396	7.57589	8.74824	PPR repeat family;; PPR repeat;; PPR repeat;; Pentatricopeptide repeat domain;; Tetratricopeptide repeat;; Tetratricopeptide repeat
c132502.graph_c0	68.2671	35.2577	67.8399	25.1555	62.5249	79.2421	87.3292	49.4259	alpha/beta hydrolase fold;; Carboxylesterase family;; Protein of unknown function (DUF2424)
c152355.graph_c0	2.95825	2.32304	3.55298	1.09806	4.2896	5.83888	3.94948	6.20971	--
c154008.graph_c0	7.46588	4.34102	7.08792	2.96686	7.01779	10.0274	6.2808	7.7587	UDP-glucoronosyl and UDP-glucosyl transferase
c165756.graph_c0	19.9806	9.68015	24.2542	7.7776	35.5482	46.7691	33.9833	34.3409	Transmembrane amino acid transporter protein
c176658.graph_c1	24.0086	12.1742	22.409	8.72853	24.2582	28.0809	20.6723	26.7313	Aminotransferase class-V
c171342.graph_c0	5.85944	2.67254	6.55889	2.25642	7.50988	7.71873	5.8869	6.49328	Leucine Rich repeats (2 copies);; Leucine rich repeat;; Protein tyrosine kinase;; Protein kinase domain;; Leucine Rich Repeat;; Leucine Rich repeat;; Leucine rich repeat
c174708.graph_c0	12.0564	6.10843	13.6569	4.27474	11.8091	17.2845	11.3132	13.9231	Uncharacterised protein family (UPF0261);; TIM-barrel signal transduction protein;; Cytochrome P450
c145857.graph_c0	10.8686	4.0661	12.1448	2.96252	18.0911	19.1513	13.813	17.0742	U-box domain
c175207.graph_c0	2.56157	1.03273	3.57996	0.721728	4.38512	4.5538	3.56863	2.79475	Myb-like DNA-binding domain;; Myb-like DNA-binding domain
c87553.graph_c0	5.70803	2.82721	10.442	1.80422	8.72987	10.6973	8.71414	12.193	EF-hand domain pair
c129409.graph_c0	1.32242	0.495778	1.93264	0.134948	1.93293	2.67146	1.07936	3.40643	--
c144490.graph_c0	12.6317	5.41888	14.3515	4.64997	17.2454	22.6362	17.4993	17.9718	Leucine Rich repeats (2 copies);; Leucine rich repeat;; Protein kinase domain;; Protein tyrosine kinase;; Leucine Rich Repeat;; Leucine Rich repeat;; Leucine rich repeat N-terminal domain;; Leucine rich repeat
c146833.graph_c0	1.65774	0.646729	1.48285	0.453938	1.56104	2.89649	1.72951	2.06905	--
c153976.graph_c0	0.999918	0.37252	0.464596	0.14531	0.643413	1.3169	1.20336	1.70148	--
c157371.graph_c0	21.8392	8.95764	20.3062	7.62903	23.674	25.7597	21.8804	25.8479	cwf21 domain
c168474.graph_c1	20.6167	12.3899	20.9443	9.24523	26.6896	29.7831	22.8776	29.6626	MT-A70
c169497.graph_c0	11.8454	7.72497	12.8713	5.25521	11.0907	15.7297	10.4791	13.8953	Plant phosphoribosyltransferase C-terminal;; C2 domain;; Integral peroxisomal membrane peroxin;; Exostosin family
c170597.graph_c0	1.92917	1.21041	3.84535	0.85195	5.19702	4.64312	4.52298	5.88313	--
c173296.graph_c0	30.8323	16.2436	27.3765	10.8855	31.6553	35.6928	22.7357	34.8055	PWWP domain
c177492.graph_c1	0.86812	1.12263	1.71096	0.406316	1.47186	2.10415	1.74523	2.60016	--
c106813.graph_c0	0.828564	0.598119	0.664635	0.230404	1.29528	2.63568	1.46361	2.3119	Lycopene cyclase protein;; FAD binding domain
c170348.graph_c0	2.06454	0.868448	2.08861	0.418137	3.1014	4.18804	2.00456	3.94321	B3 DNA binding domain
c174753.graph_c0	0.365093	0.253201	0.282401	0.0755939	0.45948	1.02628	0.637305	0.884101	--
c179043.graph_c0	7.35715	5.83038	8.32064	2.98938	9.00818	14.8999	11.4598	19.4236	--
c88038.graph_c0	0	0.635768	0.649719	0.0562933	0.63253	5.27299	5.22164	6.0027	--
c144193.graph_c0	1.12427	0.600004	1.47018	0.244891	1.02854	2.0597	1.1738	2.41038	--
c160356.graph_c0	8.75762	6.33844	8.88486	4.14688	8.15775	15.1047	9.8139	12.756	Uncharacterized protein family, UPF0114;; Uncharacterized protein family, UPF0114
c163829.graph_c0	136.505	50.662	148.296	49.3912	168.424	176.26	140.24	149.032	Homeobox associated leucine zipper;; Homeobox domain
c165187.graph_c0	1.723	1.36378	1.57891	0.755512	1.80443	3.63457	2.3888	3.30356	PPR repeat;; PPR repeat family;; PPR repeat;; Pentatricopeptide repeat domain
c177218.graph_c2	34.4288	34.0483	34.3759	16.3911	41.9677	52.5769	41.943	47.2286	--
c158155.graph_c0	14.422	12.5422	10.7143	6.48907	14.8799	25.3739	21.0018	25.0598	Cytidine and deoxycytidylate deaminase zinc-binding region;; Cytidine and deoxycytidylate deaminase zinc-binding region
c165028.graph_c0	1.35212	0.488579	1.51549	0.312132	1.10514	2.0469	1.11326	1.7143	--
Cluster 6
c175240.graph_c0	37.2171	19.5672	44.2736	36.7187	53.7853	84.4353	44.5005	98.1556	2OG-Fe(II) oxygenase superfamily;; non-haem dioxygenase in morphine synthesis N-terminal
c177774.graph_c4	4.03529	2.1948	4.83724	5.07412	4.383	6.11188	3.76969	7.82538	Reverse transcriptase (RNA-dependent DNA polymerase);; Retroviral aspartyl protease;; Aspartyl protease;; Aspartyl protease;; Integrase core domain;; His(2)-Cys(2) zinc finger
c128427.graph_c0	4.87792	2.14375	7.29333	5.19123	11.2556	20.2872	9.68246	28.7005	Protein kinase domain;; Protein tyrosine kinase;; Kinase-like;; NAF domain
c172417.graph_c1	15.127	8.71144	22.9021	15.029	28.6736	58.3421	24.9368	62.5393	--
c128427.graph_c0	4.87792	2.14375	7.29333	5.19123	11.2556	20.2872	9.68246	28.7005	Protein kinase domain;; Protein tyrosine kinase;; Kinase-like;; NAF domain
c158040.graph_c1	235.574	120.271	253.837	228.173	434.683	941.283	430.89	616.651	Malate synthase;; Malate synthase;; Malate synthase
c164187.graph_c1	9.15328	4.21422	11.1955	9.7241	12.4558	21.8216	7.89557	23.5328	--
c166846.graph_c0	19.8973	9.47666	23.1346	27.0543	48.2274	69.9996	33.599	84.4786	MatE
c167388.graph_c0	11.6409	7.46226	15.7859	15.9796	19.1863	25.9276	9.84298	31.067	Sulfate transporter family;; Sulfate transporter N-terminal domain with GLY motif;; Sulfate transporter family;; STAS domain;; STAS domain
c167462.graph_c0	5.00501	1.46404	4.06755	6.48948	4.21682	7.82871	4.18352	8.07212	--
c169650.graph_c0	3.49086	1.7998	6.46562	6.61396	7.24241	13.9897	4.36978	16.1133	Glutamine amidotransferases class-II
c172913.graph_c1	23.642	11.6917	30.458	27.2412	40.3792	76.0351	43.2296	87.1755	AMP-binding enzyme;; AMP-binding enzyme C-terminal domain
c173757.graph_c0	11.7101	7.66146	13.1214	17.5271	17.9564	19.4873	11.7531	22.5949	Calmodulin binding protein-like
c176146.graph_c0	3.88103	1.60883	3.51622	3.73125	4.068	8.73081	4.51076	8.62582	Protein of unknown function (DUF3741);; Domain of unknown function (DUF4378)
c127169.graph_c0	3.1696	1.16166	3.05599	2.42262	4.63156	11.3569	4.89041	14.87	--
c158699.graph_c0	8.72404	4.16737	9.05949	6.89326	10.4721	20.8385	9.47963	27.9002	Est1 DNA/RNA binding domain;; Est1 DNA/RNA binding domain;; Telomerase activating protein Est1
c168559.graph_c0	13.4011	7.11012	13.2974	13.5748	26.149	52.1367	20.479	48.6955	Xylanase inhibitor C-terminal;; Xylanase inhibitor N-terminal;; Eukaryotic aspartyl protease
c178170.graph_c0	0.0338098	0	0.0660351	0.0456093	0.315249	5.57619	0.266524	15.9634	--
c133328.graph_c0	5.55045	2.27868	5.9757	8.86817	9.07236	15.8245	8.00704	17.0331	Nodulin-like;; Major Facilitator Superfamily
c149306.graph_c0	19.9257	6.77556	23.2116	21.3504	31.4492	98.6972	45.0627	97.1395	Cytochrome P450
c151046.graph_c0	3.878	1.49035	6.92862	4.23983	10.2114	36.2809	11.5247	43.0935	Conserved region in glutamate synthase;; Glutamine amidotransferases class-II;; Glutamate synthase central domain;; GXGXG motif
c151911.graph_c0	13.1576	6.77413	13.6834	15.8699	14.9827	26.7084	16.4091	29.1822	--
c152668.graph_c0	11.1828	4.93561	11.9776	13.1395	19.6786	40.1375	18.6111	51.7993	1-deoxy-D-xylulose-5-phosphate synthase
c163298.graph_c0	15.5028	10.0522	22.0506	18.1877	26.7249	56.5887	33.3564	60.0899	AUX/IAA family;; AUX/IAA family
c165208.graph_c0	13.0597	6.9389	21.6824	16.4422	32.6218	75.8468	38.9413	119.456	--
c166278.graph_c0	1.49726	0.635783	2.32675	2.08896	3.97776	13.6632	5.91383	13.6846	Glycosyl hydrolases family 2, TIM barrel domain;; Beta galactosidase small chain;; Glycosyl hydrolases family 2, sugar binding domain;; Glycosyl hydrolases family 2
c166946.graph_c0	20.2153	13.0709	20.6353	24.2194	24.7712	35.7002	27.8445	34.8512	Endoribonuclease XendoU
c172308.graph_c0	2.44454	1.1291	2.46613	3.10363	5.08692	10.3187	6.82491	13.5331	Zinc finger, C3HC4 type (RING finger)
c177033.graph_c1	3.94372	1.38463	4.66248	4.79875	6.60468	29.1028	10.6195	26.8576	Phosphoenolpyruvate carboxylase;; Phosphoenolpyruvate carboxylase;; Phosphoenolpyruvate carboxylase
c177432.graph_c1	27.9011	14.8443	41.4527	44.5293	55.7504	147.874	76.0624	148.386	Oxidoreductase family, NAD-binding Rossmann fold;; Oxidoreductase family, C-terminal alpha/beta domain;; Histidine kinase-, DNA gyrase B-, and HSP90-like ATPase;; Histidine kinase-, DNA gyrase B-, and HSP90-like ATPase
c178646.graph_c0	3.74491	1.38909	4.61277	7.98478	8.10324	20.2317	11.3142	19.2441	Malic enzyme, NAD binding domain
c87401.graph_c0	3.87636	0.864949	6.28837	7.04832	10.4623	45.3768	16.7842	53.2058	Phospholipase D C terminal
c172308.graph_c0	2.44454	1.1291	2.46613	3.10363	5.08692	10.3187	6.82491	13.5331	Zinc finger, C3HC4 type (RING finger)
c174690.graph_c0	24.6811	15.2017	32.9079	22.796	42.9963	85.3133	45.1579	103.357	DNA polymerase family B;; DNA polymerase family B, exonuclease domain;; DNA Polymerase alpha zinc finger
c129513.graph_c0	14.3118	8.68321	19.1872	24.2033	24.7779	56.1995	37.713	54.539	Peptidase family M20/M25/M40
c131783.graph_c0	1.7302	0.438824	2.1313	4.15926	5.57478	29.0157	7.07389	31.2107	FMN-dependent dehydrogenase
c153222.graph_c0	5.7795	3.50542	6.87578	9.47426	7.73149	12.0336	10.9717	15.0329	Dof domain, zinc finger
c154356.graph_c0	12.296	4.36256	27.7143	36.6714	89.5563	616.544	207.603	895.994	--
c158001.graph_c0	5.03578	2.59402	5.71466	7.43047	7.54648	14.7843	6.38566	20.2413	Membrane transport protein;; Membrane transport protein
c160390.graph_c0	42.6528	11.1799	84.4679	91.1509	108.172	609.923	306.162	600.523	Probable lipid transfer;; Protease inhibitor/seed storage/LTP family
c167356.graph_c0	7.59962	2.60423	10.2024	13.8775	20.3883	127.651	31.9784	138.021	Phosphoenolpyruvate carboxylase
c168915.graph_c0	2.72761	1.81554	3.78059	4.32176	5.77891	16.4061	7.81441	15.8053	ABC transporter;; AAA domain;; Rad17 cell cycle checkpoint protein;; ABC-2 type transporter
c171402.graph_c0	0.432227	0.0721077	0.441153	0.608821	1.29219	9.66739	2.16915	12.6187	Protein kinase domain;; PAS domain;; Protein tyrosine kinase;; PAS fold;; PAS fold;; PAS fold
c174508.graph_c2	26.8539	18.099	34.0412	37.4029	48.251	109.43	65.5161	117.56	--
c174744.graph_c3	6.34105	2.96128	5.88484	7.70081	6.02059	11.847	6.99509	13.3038	--
c176347.graph_c1	37.0416	15.5781	39.6104	52.4155	80.5537	327.887	106.382	353.56	FAD binding domain;; Pyridine nucleotide-disulphide oxidoreductase;; Glucose inhibited division protein A
c178791.graph_c0	6.91274	3.96186	8.95287	17.0261	14.0699	23.9191	11.901	24.357	Citrate synthase
c87673.graph_c0	13.8838	4.17951	15.7682	20.1165	32.6016	146.369	75.2102	139.002	Glyceraldehyde 3-phosphate dehydrogenase, C-terminal domain;; Glyceraldehyde 3-phosphate dehydrogenase, NAD binding domain;; CP12 domain
c128493.graph_c0	0.293317	0	0.0779598	0.133614	0.513557	7.65524	0.624938	21.8527	--
c152978.graph_c0	4.2009	1.30092	9.39683	8.71373	22.9819	480.689	122.631	629.289	--
c158746.graph_c0	2.4713	1.10306	2.27627	2.70561	3.42368	13.6546	7.45907	21.677	--
c161521.graph_c0	1.14759	0.678856	1.31321	1.503	2.17683	8.22719	2.30236	6.81104	--
c87855.graph_c0	17.9243	7.60233	40.0733	61.0819	146.973	778.981	424.168	1129	--
c91829.graph_c0	11.8311	4.34225	22.771	36.3113	92.8576	474.653	261.864	669.95	--
c144460.graph_c0	36.0943	33.3322	51.2421	105.263	117.506	125.971	85.3829	165.132	D-mannose binding lectin;; PAN-like domain
c144589.graph_c0	12.3924	5.90103	11.1839	11.3434	23.5437	100.695	31.1213	102.275	Rubrerythrin
c144852.graph_c0	4.37202	1.34206	6.73014	7.07348	15.8683	94.6381	53.1915	91.6364	Transketolase, thiamine diphosphate binding domain;; Transketolase, pyrimidine binding domain;; Transketolase, C-terminal domain
c149674.graph_c0	8.25834	4.59173	9.54757	11.2782	12.2011	26.995	17.7211	39.0106	Partial alpha/beta-hydrolase lipase region
c152978.graph_c0	4.2009	1.30092	9.39683	8.71373	22.9819	480.689	122.631	629.289	--
c153008.graph_c0	13.5531	5.71684	17.2013	19.6692	22.4427	87.6018	56.9146	95.0681	Plastocyanin-like domain
c153135.graph_c0	3.25175	2.22702	5.14787	8.13003	20.871	207.437	54.988	213.434	Chlorophyll A-B binding protein
c158298.graph_c0	10.9306	8.27053	12.832	17.2063	22.3751	94.6562	51.0417	99.8965	Aminotransferase class-III
c159476.graph_c0	9.1759	4.43283	15.284	15.9989	21.6398	201.668	40.2639	155.116	Allene oxide cyclase;; Allene oxide cyclase
c160395.graph_c1	68.8227	51.364	83.2693	99.4906	129.023	368.043	211.664	346.667	Alcohol dehydrogenase GroES-like domain
c161124.graph_c0	3.62851	2.26269	3.99053	5.87312	5.07465	12.9235	8.37433	13.4189	Zinc finger C-x8-C-x5-C-x3-H type (and similar)
c162597.graph_c0	6.33633	4.48932	9.06684	13.6619	15.6862	32.1598	25.121	32.9162	Zinc-binding dehydrogenase;; short chain dehydrogenase;; Alcohol dehydrogenase GroES-like domain;; KR domain;; Zinc-binding dehydrogenase
c166004.graph_c0	11.1633	8.4336	14.0518	21.3894	85.1179	1737.23	246.227	2017.13	Chlorophyll A-B binding protein
c167443.graph_c0	3.49734	1.19133	5.92567	14.964	24.2337	241.162	59.9476	251.319	PsbP
c169220.graph_c0	12.3759	10.2077	18.3383	22.6923	41.8494	236.22	85.825	218.95	Chalcone and stilbene synthases, N-terminal domain;; Chalcone and stilbene synthases, C-terminal domain;; 3-Oxoacyl-[acyl-carrier-protein (ACP)] synthase III C terminal;; 3-Oxoacyl-[acyl-carrier-protein (ACP)] synthase III;; FAE1/Type III polyketide synthase-like protein
c169994.graph_c0	7.714	4.99671	8.53899	10.4921	9.8994	19.1107	9.54042	18.1649	Adenosine/AMP deaminase
c170821.graph_c0	12.7235	8.65941	17.4406	18.8	20.3018	50.4823	21.7844	55.5726	ABC1 family
c171940.graph_c0	9.66414	4.6173	14.3534	14.407	32.8916	137.446	75.8914	155.133	Caspase domain
c174461.graph_c0	0.0674118	0.0116964	0.142573	0.693217	0.269894	2.1764	0.274275	3.01109	Lipoxygenase;; PLAT/LH2 domain
c175353.graph_c0	24.5247	15.6448	30.69	28.8515	37.1893	96.1243	28.2925	107.732	Bromodomain;; WD domain, G-beta repeat
c176791.graph_c1	5.53104	2.01148	9.52691	8.71876	18.1102	843.335	109.218	899.463	Glycosyl hydrolases family 18
c179000.graph_c0	9.49477	5.60951	9.32965	11.7661	19.0209	181.764	50.4871	175.392	Photosystem I reaction centre subunit XI
c179157.graph_c0	60.4202	49.2116	81.1209	126.578	120.869	303.822	218.104	364.134	Major intrinsic protein
c180202.graph_c0	44.445	28.7649	66.5182	136.019	94.7343	213.571	158.791	178.508	NAD dependent epimerase/dehydratase family;; NADH(P)-binding;; 3-beta hydroxysteroid dehydrogenase/isomerase family;; NmrA-like family
c87855.graph_c0	17.9243	7.60233	40.0733	61.0819	146.973	778.981	424.168	1129	--
c87964.graph_c0	1.57999	0.354405	1.68523	5.0135	2.88911	56.9691	18.2093	83.3915	ABA/WDS induced protein
c91829.graph_c0	11.8311	4.34225	22.771	36.3113	92.8576	474.653	261.864	669.95	--
c175423.graph_c0	0.751787	0.293275	1.35392	4.48676	4.98151	46.8135	14.7619	51.7465	ATP synthase
c87906.graph_c0	1.11367	0.673543	1.39504	3.76589	6.1899	101.917	29.7938	95.8854	Triose-phosphate Transporter family;; EamA-like transporter family
c145009.graph_c0	0.273359	0.138203	1.12685	4.90614	3.66548	105.566	13.5509	138.41	--
c159826.graph_c0	5.52905	3.47194	3.69297	5.29635	12.2677	34.3476	9.33437	35.161	Chlorophyll A-B binding protein
c161088.graph_c0	0.206739	0.0465045	0.392953	1.01414	0.617361	7.35924	1.2547	10.8247	--
c176260.graph_c0	166.382	136.414	207.244	255.74	817.213	5282.77	1719.96	6215.82	--
c177305.graph_c2	0.52481	0.151698	0.639969	0.264445	0.541488	8.18738	1.69689	10.9838	--
c129309.graph_c0	8.91764	6.83449	10.4681	12.8559	16.9478	40.646	30.8947	38.7432	Inositol monophosphatase family
c140413.graph_c0	0.342426	0.0469266	0.742562	2.13575	0.756133	13.6242	1.09111	15.3448	UDP-glucose/GDP-mannose dehydrogenase family, NAD binding domain;; UDP-glucose/GDP-mannose dehydrogenase family, central domain
c144132.graph_c0	11.3061	10.747	13.3458	21.5113	38.3173	255.871	109.329	256.547	short chain dehydrogenase;; KR domain
c151580.graph_c0	18.847	15.7001	21.3204	32.5523	33.3394	67.4414	39.8203	65.2006	Class II Aldolase and Adducin N-terminal domain;; Haloacid dehalogenase-like hydrolase;; Class II Aldolase and Adducin N-terminal domain
c155614.graph_c0	2.54205	1.25322	3.62466	3.94828	7.777	64.0544	36.4945	64.8185	Serine carboxypeptidase
c159505.graph_c0	9.39474	6.24755	10.607	16.488	20.9974	52.7777	46.8548	48.751	Peptidase family M20/M25/M40;; Peptidase family M28
c160554.graph_c0	0.601975	0.430159	0.72705	2.37931	2.96205	26.1081	7.52546	32.0042	PsbP
c160674.graph_c0	123.134	96.4769	171.754	351.715	213.12	478.642	359.335	397.26	NAD dependent epimerase/dehydratase family;; Male sterility protein;; 3-beta hydroxysteroid dehydrogenase/isomerase family
c164731.graph_c0	187.062	108.968	177.058	240.322	151.612	245.969	185.699	203.784	Pollen allergen
c166517.graph_c0	0.629519	0.135272	0.922286	2.63557	1.26815	37.7072	6.73532	41.1118	--
c167031.graph_c0	2.50792	1.47952	2.47682	4.63928	3.42749	10.4053	6.53821	11.0587	Haloacid dehalogenase-like hydrolase;; haloacid dehalogenase-like hydrolase;; Thioredoxin-like;; NHL repeat;; HAD-hyrolase-like;; Redoxin;; AhpC/TSA family;; Thioredoxin;; NHL repeat;; SMP-30/Gluconolaconase/LRE-like region
c167531.graph_c0	4.74851	2.80067	5.37077	7.87173	8.72165	46.533	11.4184	57.0118	Region found in RelA / SpoT proteins;; HD domain;; EF hand;; EF-hand domain pair;; EF hand;; EF-hand domain;; EF-hand domain pair
c167656.graph_c0	1.12284	0.587145	1.20658	2.81285	2.52104	18.3608	6.54113	20.7534	NmrA-like family;; NADH(P)-binding;; NAD dependent epimerase/dehydratase family
c168353.graph_c0	2.7212	1.73157	2.66722	6.30549	4.80803	9.2997	6.49476	11.7168	--
c169416.graph_c1	10.1205	6.0614	11.411	18.5403	20.7763	278.739	65.98	264.586	Fructose-bisphosphate aldolase class-I;; Fructose-bisphosphate aldolase class-I;; Fructose-bisphosphate aldolase class-I
c170188.graph_c0	40.7171	31.1399	48.3212	67.577	75.1543	127.15	110.74	118.041	NADH(P)-binding;; NAD dependent epimerase/dehydratase family
c170668.graph_c0	7.95035	5.54876	10.1721	21.0933	12.4079	65.0066	33.7708	70.8648	Sulfite exporter TauE/SafE;; Sulfite exporter TauE/SafE
c173493.graph_c0	6.78223	4.31577	6.39108	8.53249	7.22463	18.8759	9.68838	19.9138	Leucyl-tRNA synthetase, Domain 2;; tRNA synthetases class I (I, L, M and V);; tRNA synthetases class I (M);; tRNA synthetases class I (I, L, M and V);; tRNA synthetases class I (M);; Anticodon-binding domain of tRNA
c174452.graph_c1	2.96279	1.3443	4.76759	3.61883	16.5805	493.958	124.643	494.733	Protein of unknown function (DUF_B2219);; Common central domain of tyrosinase;; Polyphenol oxidase middle domain
c174827.graph_c0	3.17482	1.50859	3.60737	5.29337	6.23803	58.3423	11.3078	78.5095	Associated with HOX;; Homeobox KN domain;; Homeobox domain
c175923.graph_c0	8.35061	5.7197	8.43955	12.508	9.6712	24.2468	14.2397	25.1628	tRNA synthetases class II (A);; Threonyl and Alanyl tRNA synthetase second additional domain;; tRNA synthetases class II (A)
c175968.graph_c0	11.5646	9.10673	13.11	30.1682	23.4283	115.036	49.3225	124.181	Oxidoreductase FAD-binding domain;; FAD binding domain;; Oxidoreductase NAD-binding domain
c176117.graph_c0	16.7757	13.2283	18.5747	24.7108	22.3868	61.8518	32.3295	60.5324	Galactoside-binding lectin;; Galactosyltransferase
c176507.graph_c0	14.6577	9.89267	18.872	18.159	43.7072	5068.51	278.899	4966.72	Legume lectin domain
c180030.graph_c0	2.22648	1.05408	3.26538	10.313	4.23252	10.8943	5.78222	9.75738	--
c87536.graph_c0	0.748987	0.515835	0.908196	2.75142	2.19112	23.5863	4.78085	22.5373	Aldehyde dehydrogenase family
c88537.graph_c0	10.8101	6.09963	9.47524	15.6974	10.9933	20.7592	13.575	20.2642	Alcohol dehydrogenase GroES-like domain
c91360.graph_c0	1.85927	1.14194	3.03325	6.62257	5.4711	62.2785	13.8938	80.7694	Protein of unknown function (DUF3537)
c91856.graph_c0	4.26522	2.13056	3.76357	15.3292	8.44519	45.5956	20.1339	51.423	RNA recognition motif. (a.k.a. RRM, RBD, or RNP domain);; RNA recognition motif (a.k.a. RRM, RBD, or RNP domain);; RNA recognition motif. (a.k.a. RRM, RBD, or RNP domain)
c176918.graph_c1	27.074	21.9382	31.8177	63.9706	50.9206	285.788	99.605	256.332	Sodium/hydrogen exchanger family;; Sodium/hydrogen exchanger family
c87697.graph_c0	8.63138	6.67165	9.69909	19.1364	16.3079	79.0047	39.3866	73.5485	alpha/beta hydrolase fold;; Alpha/beta hydrolase family;; Carboxylesterase family;; Chlorophyllase enzyme
c154179.graph_c0	0.320795	0.388761	0.268795	0.900082	1.42304	5.37642	2.53538	7.77641	--
c164698.graph_c0	0.209584	0.362884	0.45167	0.474911	1.05172	2.93626	1.2928	2.45353	Protein of unknown function (DUF1635)
c175111.graph_c0	0.0433542	0.046397	0.183413	0.166695	0.27679	11.1253	5.69683	10.0313	--
c179666.graph_c0	0.305931	0	0.105464	0	0.306061	5.81488	3.90788	7.29768	--
c87760.graph_c0	8.64605	3.34092	6.22759	11.2862	10.7248	70.4848	13.1531	69.5192	--
c157153.graph_c0	1.27046	0.875226	1.11732	3.22772	1.84949	7.30593	4.49706	4.73673	Basic region leucine zipper;; bZIP transcription factor
c159549.graph_c1	4.54088	1.31064	4.29752	7.14298	3.07903	29.1937	8.10551	34.1621	Transmembrane amino acid transporter protein
c160575.graph_c0	149.6	123.743	155.887	230.281	182.739	228.881	168.186	210.291	Thiolase, N-terminal domain;; Thiolase, C-terminal domain;; Thiolase, C-terminal domain
c163336.graph_c0	13.8795	9.79143	13.7935	21.2079	11.6394	17.5333	16.8816	14.0286	--
c164053.graph_c0	0.791161	0.421925	0.83419	4.19114	1.5589	13.2824	4.05365	14.003	Phenazine biosynthesis-like protein
c174610.graph_c0	24.8854	17.1871	29.6034	44.8325	32.7019	50.9721	29.2713	58.8308	Organic solute transporter Ostalpha;; Organic solute transporter Ostalpha
c175371.graph_c0	27.9731	20.7627	29.7715	40.4062	33.2708	63.5869	36.145	65.7763	Papain family cysteine protease;; Granulin;; Cyclin, N-terminal domain;; Transcription factor TFIIB repeat
c175510.graph_c0	1.4999	0.852901	2.95468	2.81941	2.88464	95.5701	5.23188	119.093	Prenyltransferase and squalene oxidase repeat;; Prenyltransferase-like;; Prenyltransferase and squalene oxidase repeat;; Prenyltransferase-like;; Prenyltransferase-like;; Pectic acid lyase
c178769.graph_c0	3.56117	2.37731	4.5172	8.1683	5.58172	20.355	7.06292	16.7601	--
c88023.graph_c0	24.7755	19.9194	25.2051	47.1541	28.3895	55.2968	45.2259	53.9155	Strictosidine synthase;; Strictosidine synthase;; SMP-30/Gluconolaconase/LRE-like region
c161320.graph_c0	0.727667	0.837766	0.549889	2.77057	1.88593	31.5969	9.56362	30.6461	Serine hydroxymethyltransferase;; Beta-eliminating lyase
c129020.graph_c0	0.0857551	0.0260394	0.100063	0	0	7.81453	0	28.7733	--
c159423.graph_c0	31.1896	35.3918	30.8518	37.7314	49.3444	138.675	96.1071	138.05	--
c170278.graph_c0	0.512844	0.224499	0.299534	0.415192	1.32927	22.0838	8.20329	21.2376	--
c173399.graph_c0	0.110401	0.114126	0.0466401	0.117266	0.170112	5.53246	0.687225	2.79794	--
c127626.graph_c0	7.51425	6.22589	7.55658	11.7201	10.0165	16.9607	22.9255	14.361	Protein of unknown function (DUF3326)
c128200.graph_c0	7.61345	6.62327	7.4561	17.5731	8.62675	17.037	16.5238	15.4801	short chain dehydrogenase;; KR domain;; NAD dependent epimerase/dehydratase family;; NADH(P)-binding;; Enoyl-(Acyl carrier protein) reductase
c152062.graph_c0	1.24769	0.641531	1.95048	3.99333	1.80743	12.1629	2.81909	13.0161	Protein of unknown function (DUF4057)
c163773.graph_c1	0.595577	0.375764	0.774794	2.05462	0.969384	241.454	10.607	262.601	Patatin-like phospholipase
c170184.graph_c0	17.199	10.9337	18.6429	21.8892	20.1191	46.2604	18.3095	63.3813	Beta-ketoacyl synthase, N-terminal domain;; Beta-ketoacyl synthase, C-terminal domain;; Protein of unknown function (DUF707);; Protein of unknown function (DUF707)
c174982.graph_c0	3.51817	2.70388	5.00784	5.68225	5.57187	50.6417	7.8943	46.2527	Serine carboxypeptidase
c179363.graph_c0	1.16227	2.32256	0.83274	3.84312	3.61357	14.3983	6.56223	16.5007	--
c177967.graph_c1	24.8202	24.6197	29.9966	50.8223	44.3021	193.664	57.1764	179.8	Aldehyde dehydrogenase family;; Aldehyde dehydrogenase family
c168130.graph_c0	2.65314	2.96948	2.44268	13.5654	7.10114	59.299	17.8416	56.9049	lactate/malate dehydrogenase, alpha/beta C-terminal domain;; lactate/malate dehydrogenase, NAD binding domain
c158356.graph_c0	0.922139	1.40841	1.28028	3.49779	2.24956	12.4942	4.36203	13.8247	--
c175741.graph_c0	0.680068	1.10558	1.73708	2.40294	1.45539	13.5664	3.94169	15.1684	--
c148938.graph_c1	1.95738	1.08072	2.37029	3.9173	2.95795	11.7341	2.78065	17.9452	PMR5 N terminal Domain;; GDSL/SGNH-like Acyl-Esterase family found in Pmr5 and Cas1p
c168058.graph_c0	4.9744	3.53487	5.73393	18.8189	7.89079	54.9143	15.5108	83.8822	Cytochrome P450;; Protein phosphatase 2C
c164504.graph_c1	4.62386	2.87316	4.56649	10.6463	6.56096	39.3601	9.21302	47.2553	Shikimate dehydrogenase substrate binding domain;; Shikimate / quinate 5-dehydrogenase;; Type I 3-dehydroquinase
c164080.graph_c0	0.068427	0.121183	0.290399	2.59332	0.766866	24.7476	0.996745	22.5689	short chain dehydrogenase;; Enoyl-(Acyl carrier protein) reductase;; KR domain
c157991.graph_c0	0.118667	0.519484	0.440661	1.01146	0.580218	37.2544	3.58404	46.5028	--
c163005.graph_c0	9.86469	6.98001	10.0104	12.8193	10.2779	18.4344	10.1884	20.7108	--
c156876.graph_c0	0.833026	0.691938	0.610913	2.38974	1.33873	13.2897	2.52643	12.0806	Major Facilitator Superfamily;; Sugar (and other) transporter
c170476.graph_c0	8.1375	9.45868	9.58105	32.8701	16.6764	231.084	37.8412	265.873	Phosphoenolpyruvate carboxykinase;; Phosphoenolpyruvate carboxykinase;; Phosphoenolpyruvate carboxykinase
c170962.graph_c0	50.8486	54.1406	50.7376	96.545	89.0364	340.599	95.2516	314.495	--
c159079.graph_c0	2.80584	3.52784	3.13735	2.92317	5.37366	13.6543	3.47315	12.7083	--
c159549.graph_c0	4.8162	2.15243	4.04734	7.78914	2.70263	27.0799	8.17203	31.1201	Transmembrane amino acid transporter protein
c132101.graph_c0	4.58389	4.26445	2.92855	2.98218	4.13242	24.4747	6.96707	29.2183	--
c167682.graph_c0	14.3296	11.933	11.4305	10.3059	13.7904	41.5718	20.0309	37.3265	--
c178639.graph_c0	3.11961	1.89918	3.97492	3.30602	9.49584	13.465	7.07304	18.7566	VQ motif
c88090.graph_c0	11.7138	8.75498	15.3817	17.6422	25.7537	47.5113	48.5091	54.7801	Galactose oxidase, central domain;; Galactose oxidase, central domain;; Kelch motif;; Kelch motif;; Kelch motif;; Kelch motif;; PQQ-like domain
c175285.graph_c2	27.505	22.1248	23.3502	17.8949	24.2574	62.7507	32.4954	59.9941	--
c173611.graph_c0	15.9078	10.8564	20.4169	20.4155	36.3017	67.0892	53.3787	73.1356	Retinal pigment epithelial membrane protein;; Retinal pigment epithelial membrane protein
c116871.graph_c0	6.99981	5.6207	13.608	13.2339	23.863	64.2288	49.0944	54.527	--
c173611.graph_c0	15.9078	10.8564	20.4169	20.4155	36.3017	67.0892	53.3787	73.1356	Retinal pigment epithelial membrane protein;; Retinal pigment epithelial membrane protein
Cluster 7
c87881.graph_c0	19.7443	1.74217	31.228	1.7377	60.9326	15.5488	40.9633	22.8922	B3 DNA binding domain;; AP2 domain
c165039.graph_c0	11.6141	3.24846	18.7898	3.44035	23.8488	10.6688	20.8126	14.2541	Glycosyl hydrolase family 79, N-terminal domain
c172957.graph_c0	50.426	11.6907	65.8554	13.9047	90.6637	55.1838	90.9077	52.6448	Transmembrane amino acid transporter protein;; Tryptophan/tyrosine permease family;; Transmembrane amino acid transporter protein
c157863.graph_c0	26.6914	5.36335	36.1575	10.9659	58.1251	24.2922	33.4921	22.5979	ABC transporter transmembrane region;; ABC transporter
c100732.graph_c0	12.4876	5.78464	15.1454	12.6052	22.0653	13.6482	25.4963	11.8306	Major intrinsic protein
c160525.graph_c0	18.3759	8.40626	24.6759	15.6172	31.9745	14.8354	31.2022	14.9223	Nucleotide-sugar transporter;; UAA transporter family
c161945.graph_c0	179.048	110.561	224.647	208.193	259.175	171.132	356.736	155.582	pfkB family carbohydrate kinase;; pfkB family carbohydrate kinase;; pfkB family carbohydrate kinase
c164871.graph_c0	29.9517	16.2637	36.6499	33.0887	57.0817	25.487	61.8912	21.6442	Mitochondrial carrier protein;; Mitochondrial carrier protein
c168019.graph_c0	240.991	110.221	279.913	230.683	291.058	195.513	337.591	143.82	Alcohol dehydrogenase GroES-like domain;; Zinc-binding dehydrogenase
c168412.graph_c0	9.48874	6.46715	12.0126	11.6779	14.0401	6.85914	13.7248	8.84938	Serine carboxypeptidase;; Serine carboxypeptidase
c168781.graph_c0	9.84643	2.4938	25.0741	8.48071	35.0156	7.03652	33.8518	7.13013	Transmembrane amino acid transporter protein;; Tryptophan/tyrosine permease family;; Transmembrane amino acid transporter protein
c172564.graph_c0	23.0102	9.40518	27.4209	17.7017	31.9336	19.4009	22.7567	19.9178	Ubiquitin carboxyl-terminal hydrolase;; Ubiquitin carboxyl-terminal hydrolase
c177110.graph_c0	14.7329	3.86024	22.6666	10.0774	26.5228	12.7122	22.652	9.16521	--
c145425.graph_c0	16.7875	4.04133	21.8013	4.76797	32.6527	15.0924	16.2773	10.9791	Phosphoesterase family
c154654.graph_c1	4.93085	0.690266	8.91897	0.640314	11.6873	4.47876	8.53131	5.11146	--
c172060.graph_c0	27.1722	5.49452	49.4001	7.14124	62.7863	23.2571	61.0628	26.4248	--
c128371.graph_c1	3.22493	0.670857	10.1842	0.934691	22.4399	7.76343	21.3186	3.74008	Hydrophobic seed protein
c145866.graph_c0	27.9703	8.47527	33.7912	7.27794	62.0584	23.1455	47.761	22.6244	FAE1/Type III polyketide synthase-like protein;; 3-Oxoacyl-[acyl-carrier-protein (ACP)] synthase III C terminal;; Chalcone and stilbene synthases, C-terminal domain;; Chalcone and stilbene synthases, N-terminal domain;; 3-Oxoacyl-[acyl-carrier-protein (ACP)] synthase III
c177424.graph_c0	5.79125	2.7527	8.13666	1.67924	21.0776	7.43425	30.7766	8.49698	Pectinesterase;; Plant invertase/pectin methylesterase inhibitor
c164609.graph_c0	7.99098	3.88004	12.1937	3.13306	26.702	10.3838	19.8002	10.1678	Plant invertase/pectin methylesterase inhibitor;; Pectinesterase
c155989.graph_c0	88.9798	15.4253	164.514	14.5622	328.457	79.9583	324.96	63.1796	Fasciclin domain
c164051.graph_c0	7.55934	0.684424	12.2547	1.04658	16.3545	5.69071	10.6522	3.871	Leucine Rich repeats (2 copies);; Leucine Rich Repeat;; Leucine rich repeat
c157394.graph_c0	52.3761	11.4637	82.7855	11.3486	120.455	34.341	114.916	31.2311	Multicopper oxidase
c149397.graph_c0	50.138	15.3642	83.8847	16.7286	151.946	57.8026	84.7093	48.3785	lactate/malate dehydrogenase, NAD binding domain
c172185.graph_c0	13.5787	4.61508	33.9138	2.61024	77.0678	14.2527	65.8357	24.234	Glycosyl hydrolases family 16;; Xyloglucan endo-transglycosylase (XET) C-terminus;; Glycosyl hydrolases family 16;; Glycosyl hydrolases family 16
c160664.graph_c0	6.52633	0.787144	9.9526	1.47687	17.2958	6.30831	13.7232	4.92375	Xylanase inhibitor N-terminal;; Xylanase inhibitor C-terminal;; Eukaryotic aspartyl protease
c159905.graph_c0	4.64938	1.49176	6.09486	1.01823	13.4676	5.35685	8.77027	6.3585	Protein kinase domain;; Protein tyrosine kinase;; Kinase-like;; Phosphotransferase enzyme family
c99922.graph_c0	17.4047	3.18369	27.13	2.66577	38.4752	18.9474	39.1333	16.0613	Peroxidase;; Peroxidase
c154377.graph_c0	19.3241	1.70578	52.6971	2.10949	75.9971	12.5776	88.9348	20.6088	DREPP plasma membrane polypeptide
c169027.graph_c1	245.342	49.2683	367.089	37.4038	516.933	186.705	556.747	182.063	UDP-glucoronosyl and UDP-glucosyl transferase
c128371.graph_c0	7.09083	0.227491	13.3747	1.11153	29.5356	9.97274	32.3706	6.20825	--
c128942.graph_c0	4.78384	1.40696	8.17834	1.39126	11.1931	10.1668	11.4537	6.14985	--
c129591.graph_c0	37.2381	8.66614	52.2412	9.14974	85.6435	50.8588	124.628	28.4423	Proliferating cell nuclear antigen, C-terminal domain;; Proliferating cell nuclear antigen, N-terminal domain
c130141.graph_c1	23.0856	10.8213	29.422	7.43245	65.7503	27.806	93.2974	34.5046	Fasciclin domain
c132186.graph_c0	5.46511	0.79267	7.612	0.929965	12.4816	9.68951	16.6457	5.76109	--
c132949.graph_c0	1.39013	0.225111	2.22068	0.279631	3.78372	1.82551	5.08202	1.60218	--
c146919.graph_c0	33.8622	22.6547	42.5623	12.6365	98.6051	48.1016	111.832	44.3807	Xylanase inhibitor C-terminal;; Xylanase inhibitor N-terminal
c147102.graph_c0	8.8441	2.1001	12.2648	1.9555	18.2315	13.2923	28.0016	10.3655	--
c147439.graph_c0	19.6496	7.16219	24.0803	6.12043	37.1167	20.3411	41.846	21.5167	--
c147571.graph_c0	9.58777	6.47599	15.064	5.03381	32.3256	16.5041	42.0275	15.2355	Fasciclin domain
c147587.graph_c0	9.4475	0.94625	26.4644	2.56558	25.131	13.0404	28.8466	15.0639	EF-hand domain pair
c150003.graph_c0	115.096	33.7068	169.005	26.205	285.208	200.908	391.884	149.118	Major intrinsic protein
c153365.graph_c0	158.922	36.9476	219.736	37.4423	262.219	147.067	251.167	115.689	Transferase family
c157207.graph_c0	12.8323	3.88265	17.1835	4.49987	23.9143	16.5541	35.2558	13.9086	--
c160552.graph_c1	218.254	16.3932	378.172	34.2794	555.142	362.344	579.034	272.447	Cytochrome P450
c160837.graph_c0	7.0102	3.07649	9.78063	2.77358	13.8652	10.1457	18.6715	8.33078	GDSL-like Lipase/Acylhydrolase
c160954.graph_c0	17.5307	6.30398	21.2117	6.89606	25.8028	21.7397	22.8136	19.2722	--
c162799.graph_c0	30.6973	22.0243	37.3511	32.7423	36.7508	24.5435	45.7513	23.0937	Protein of unknown function (DUF410)
c165637.graph_c0	23.1786	5.66348	32.4527	7.33244	50.3022	28.976	56.6515	29.0646	POT family;; POT family;; POT family
c166993.graph_c0	123.72	35.1625	167.377	35.3046	273.215	169.602	429.845	121.908	Xylanase inhibitor N-terminal;; Xylanase inhibitor C-terminal;; Eukaryotic aspartyl protease
c168085.graph_c0	5.19008	2.0749	6.3093	2.12212	8.39495	7.76259	9.29857	5.76979	WD domain, G-beta repeat;; Protein of unknown function (DUF3639);; Eukaryotic translation initiation factor eIF2A
c169393.graph_c0	15.4973	3.83824	19.9366	5.30132	27.3978	17.2516	37.4109	15.734	RNA recognition motif. (a.k.a. RRM, RBD, or RNP domain);; RNA recognition motif (a.k.a. RRM, RBD, or RNP domain);; RNA recognition motif. (a.k.a. RRM, RBD, or RNP domain);; Poly-adenylate binding protein, unique domain;; RNA binding motif;; Limkain b1
c169398.graph_c0	6.89032	2.2456	10.3515	2.71665	12.2605	9.60691	13.6094	7.88592	Calcineurin-like phosphoesterase
c169559.graph_c0	0.335026	0.0250797	0.419056	0.0330955	0.745784	0.667175	0.474316	0.148214	--
c170719.graph_c0	11.5581	4.12653	15.2853	4.20443	19.5166	13.4465	21.875	9.13566	Cyclin, N-terminal domain;; Cyclin, C-terminal domain
c171230.graph_c0	12.8013	3.18597	14.0233	3.49765	17.8839	18.2557	26.3005	9.5942	--
c173283.graph_c0	9.63011	2.54939	12.8921	2.74521	14.9875	14.3498	18.628	11.6061	--
c173496.graph_c1	18.6165	7.93703	22.0339	5.31616	33.5488	27.7493	49.1916	16.9278	--
c173721.graph_c0	5.52545	1.60056	7.61566	2.15727	10.1099	7.72719	11.0671	5.11662	Eukaryotic and archaeal DNA primase small subunit;; Eukaryotic and archaeal DNA primase small subunit
c174053.graph_c0	0.988535	0.202398	1.7813	0.189084	2.46365	1.53848	1.9498	1.35426	Leucine Rich Repeat;; Leucine rich repeat;; Leucine Rich repeats (2 copies);; Leucine Rich repeat;; Leucine rich repeat N-terminal domain;; Leucine rich repeat
c174419.graph_c0	5.78078	3.78892	7.02686	6.50328	8.40951	4.31904	8.81835	5.20325	EF-hand domain pair;; EF-hand domain;; EF hand;; EF-hand domain pair;; EF hand
c174511.graph_c1	77.7239	19.3788	102.899	28.886	133.294	107.527	148.792	85.3603	UDP-glucoronosyl and UDP-glucosyl transferase
c174523.graph_c1	20.5965	6.54887	24.0065	6.55711	32.3938	20.9329	38.186	17.2809	UDP-glucoronosyl and UDP-glucosyl transferase
c174695.graph_c0	64.8347	11.7663	95	13.0028	149.509	86.3896	139.663	65.0563	--
c176271.graph_c0	4.78149	1.08138	4.82965	1.40312	7.51339	6.0536	9.08272	4.22748	SNF2 family N-terminal domain;; Helicase conserved C-terminal domain;; Type III restriction enzyme, res subunit
c87569.graph_c1	15.5193	2.07137	20.4601	2.78592	27.092	15.1449	29.0008	12.3088	Peroxidase
c88357.graph_c0	196.379	72.9414	204.508	59.2794	273.812	203.344	337.267	150.556	DKCLD (NUC011) domain;; TruB family pseudouridylate synthase (N terminal domain);; PUA domain
c152458.graph_c0	3.9685	0.759389	7.72124	0.775593	5.59574	3.81754	5.43179	4.08675	Cysteine-rich secretory protein family
c87584.graph_c0	6.30035	2.51331	7.17462	2.07125	10.1276	7.74898	9.06451	6.27335	U-box domain;; Zinc-finger of the MIZ type in Nse subunit
c177249.graph_c0	62.9995	17.0516	81.6715	12.555	105.171	52.7225	109.229	48.7278	UDP-glucoronosyl and UDP-glucosyl transferase;; Glycosyltransferase family 28 C-terminal domain
c126620.graph_c0	8.71111	2.92083	9.48854	3.26095	11.5879	10.1898	10.1654	8.96052	KH domain;; KH domain
c128194.graph_c0	13.0341	5.48522	15.1814	4.55736	18.0509	13.8232	15.5413	11.3306	PPR repeat;; Pentatricopeptide repeat domain;; PPR repeat family;; PPR repeat
c169624.graph_c0	18.712	7.45443	21.2616	6.44569	29.8589	20.2488	20.3046	16.0807	VQ motif
c170556.graph_c0	88.3386	33.5979	102.279	31.6394	124.307	107.512	115.302	98.1154	--
c174496.graph_c0	45.6275	14.0904	65.469	7.47517	107.73	50.011	84.8869	36.6333	Phosphate-induced protein 1 conserved region
c171127.graph_c2	21.055	6.72266	37.7102	4.46764	83.8269	22.8808	38.2254	44.9339	FAE1/Type III polyketide synthase-like protein;; 3-Oxoacyl-[acyl-carrier-protein (ACP)] synthase III C terminal;; Chalcone and stilbene synthases, C-terminal domain;; Chalcone and stilbene synthases, N-terminal domain;; 3-Oxoacyl-[acyl-carrier-protein (ACP)] synthase III;; Sugar (and other) transporter;; Major Facilitator Superfamily
c154654.graph_c0	9.6373	0.709583	13.2165	0.39177	20.2572	8.07975	17.3837	9.31785	Exostosin family
c176353.graph_c0	7.41451	1.20495	10.5761	1.17834	12.9633	5.28083	9.37045	4.63151	Leucine rich repeat;; Protein kinase domain;; Protein tyrosine kinase;; Leucine Rich repeats (2 copies);; Leucine Rich Repeat;; Leucine Rich repeat;; Leucine rich repeat N-terminal domain;; Leucine rich repeat
c178668.graph_c0	54.466	8.96651	79.4736	4.58453	108.334	50.1796	105.134	32.5793	UDP-glucoronosyl and UDP-glucosyl transferase;; Glycosyl transferase family 1
c176618.graph_c0	9.65956	1.40801	12.9672	2.36745	15.9152	12.583	10.281	11.3146	UDP-glucoronosyl and UDP-glucosyl transferase
c176769.graph_c0	4.39092	1.72654	6.23194	3.54196	5.5754	4.61876	3.74802	4.75696	ABC transporter
c157399.graph_c0	43.4024	9.38073	72.0974	7.50358	106.7	26.2438	103.947	29.0474	Fasciclin domain
c163691.graph_c0	68.6121	23.6745	95.7771	15.0108	194.644	60.2753	113.482	59.8418	alpha/beta hydrolase fold;; Carboxylesterase family
c169326.graph_c0	128.154	7.43627	290.746	10.1544	438.302	50.8919	360.722	44.3277	Glycosyl hydrolases family 16;; Xyloglucan endo-transglycosylase (XET) C-terminus
c162573.graph_c0	65.2687	23.2516	87.1528	14.0641	125.27	48.9461	89.0977	57.5185	NAD dependent epimerase/dehydratase family;; 3-beta hydroxysteroid dehydrogenase/isomerase family;; RmlD substrate binding domain;; Polysaccharide biosynthesis protein;; Male sterility protein;; short chain dehydrogenase;; NADH(P)-binding
c160726.graph_c0	53.5869	12.7997	71.3804	8.35153	91.3592	34.2186	66.2567	34.5432	POT family;; POT family
c179369.graph_c0	13.1602	2.87231	21.4796	1.28307	32.9524	12.7573	33.5009	16.0311	Exostosin family
c170249.graph_c0	4.57583	1.99655	5.20144	1.09954	6.82523	4.47204	8.48939	3.39691	--
c175639.graph_c0	5.91875	1.69891	7.27038	1.18976	11.0289	6.63337	6.48688	6.46529	Wall-associated receptor kinase galacturonan-binding
c176104.graph_c0	1.14785	0.241741	2.34646	0.167787	4.90055	2.65975	3.5212	2.68718	Nodulin-like
c178517.graph_c0	14.1959	6.80122	16.5676	4.84582	29.0139	16.8981	20.6517	16.5539	Glycosyl transferase family 8
c88226.graph_c0	2.73882	1.22266	5.52731	0.91317	7.53968	5.73694	4.04705	4.13195	Methyltransferase domain;; Methyltransferase domain
c126770.graph_c0	68.1044	21.9593	101.817	9.55909	140.405	55.1168	78.6913	60.1663	EF hand;; EF-hand domain pair;; EF hand;; EF-hand domain;; EF-hand domain pair
c126770.graph_c0	68.1044	21.9593	101.817	9.55909	140.405	55.1168	78.6913	60.1663	EF hand;; EF-hand domain pair;; EF hand;; EF-hand domain;; EF-hand domain pair
c168889.graph_c0	8.7984	2.61847	14.5948	1.56595	16.2639	6.75197	11.9822	5.27555	Protein of unknown function (DUF1191)
c161670.graph_c0	38.2831	13.9928	60.4967	8.8344	89.2307	30.3096	88.9342	20.1995	Peroxidase
c174268.graph_c0	7.34218	2.41393	11.9142	1.51064	14.5242	5.56822	8.38128	5.19004	Tub family;; F-box domain;; F-box-like
c145338.graph_c0	2.06469	0.515671	5.74564	0.0824024	6.53587	2.14251	8.29552	1.78984	--
c128667.graph_c0	136.517	7.76865	327.634	6.88231	473.163	27.6079	397.796	23.6468	--
c137371.graph_c0	5.58028	2.5152	6.22664	1.68711	8.13733	5.62231	6.226	4.71771	Leucine Rich repeats (2 copies);; Leucine rich repeat;; Leucine Rich Repeat;; Leucine Rich repeat;; Leucine rich repeat;; Protein tyrosine kinase;; Protein kinase domain
c154964.graph_c0	1.63153	0.442065	1.38221	0.429896	1.87123	2.04948	1.86726	1.44785	PPR repeat;; PPR repeat family;; PPR repeat;; Pentatricopeptide repeat domain;; DYW family of nucleic acid deaminases;; Tetratricopeptide repeat;; Mitochondrial ATPase expression
c160721.graph_c0	9.2999	5.2969	12.5448	3.82782	18.9584	13.9416	15.2895	10.5253	GDSL-like Lipase/Acylhydrolase;; Late embryogenesis abundant protein
c167839.graph_c0	10.5687	4.79654	11.7429	3.41564	13.5561	11.6293	11.5706	9.0297	Exocyst complex subunit Sec15-like
c172155.graph_c0	3.60601	2.25864	3.82246	1.07143	5.76166	3.90893	5.84276	2.363	Protein of unknown function (DUF632);; Protein of unknown function (DUF630)
c172981.graph_c0	11.6954	5.68352	14.5974	4.45571	20.1525	15.5227	17.0877	16.1166	Domain of unknown function DUF221;; Late exocytosis, associated with Golgi transport;; Domain of unknown function (DUF4463)
c176018.graph_c0	7.31425	3.38415	7.97069	2.5413	9.96434	8.92062	10.4115	7.59398	DUF761-associated sequence motif;; Domain of unknown function (DUF4378)
c100117.graph_c0	23.2505	6.15353	40.3262	2.7817	48.4664	12.3568	34.9448	11.6718	--
c167817.graph_c0	27.0641	7.18199	39.8743	2.42828	51.7182	16.2675	34.2294	13.5166	Protein of unknown function (DUF1005);; Protein of unknown function (DUF1005)
c168053.graph_c1	4.29209	1.80101	5.62216	0.767391	7.76509	3.21568	6.66979	2.2406	--
c179137.graph_c0	128.233	22.3851	243.418	11.9256	327.569	47.0087	319.459	38.9246	--
c160788.graph_c0	3.57072	1.56794	4.0696	1.0588	5.50793	3.46927	2.96701	2.92201	Leucine Rich repeats (2 copies);; Protein kinase domain;; Leucine rich repeat;; Protein tyrosine kinase;; Leucine Rich Repeat;; Leucine Rich repeat;; Leucine rich repeat N-terminal domain;; Leucine rich repeat
c167817.graph_c0	27.0641	7.18199	39.8743	2.42828	51.7182	16.2675	34.2294	13.5166	Protein of unknown function (DUF1005);; Protein of unknown function (DUF1005)
c163626.graph_c0	6.58721	1.24724	10.1347	0.648445	10.9738	3.28197	6.7045	1.64439	UDP-glucoronosyl and UDP-glucosyl transferase
c177896.graph_c0	86.3746	14.9558	119.024	6.71625	132.364	36.7174	43.5119	41.1774	NB-ARC domain
c147455.graph_c0	1.5495	0.848712	2.72423	0.166541	2.73646	1.13584	2.3708	1.44382	Targeting protein for Xklp2 (TPX2)
c157137.graph_c0	112.412	41.5763	159.61	19.1024	257.286	62.1886	122.927	52.1532	Protein kinase domain;; Protein tyrosine kinase;; NAF domain;; Kinase-like;; RIO1 family
c157296.graph_c0	1.89506	1.11111	2.37503	0.45602	3.32699	2.24051	4.17258	1.74249	--
c177837.graph_c0	4.4293	2.43598	7.51373	1.48227	10.9645	5.14709	6.50161	9.27557	NB-ARC domain;; TIR domain;; TIR domain;; Leucine Rich repeats (2 copies);; Leucine rich repeat
c172190.graph_c0	4.88268	1.94877	5.93221	1.41461	7.06565	5.40797	4.46132	5.13809	Exostosin family
c179249.graph_c0	1.87485	1.13102	2.2016	0.570914	4.43747	2.84366	5.6189	1.95184	--
c129251.graph_c0	37.3504	29.1705	35.1896	12.551	38.5029	28.3147	43.1133	24.8288	Ribosomal protein S9/S16
c145756.graph_c0	1.2342	0.220947	1.70773	0.165545	1.55879	0.966354	1.24276	2.04014	E1-E2 ATPase
c165968.graph_c0	92.4439	72.6576	72.6103	27.8816	87.6723	45.7877	149.023	51.7973	Cytochrome P450;; Cytochrome P450;; Cytochrome P450
c170266.graph_c0	8.46335	3.07629	10.9552	1.6685	23.21	15.113	36.5786	12.9027	AP2 domain
c178175.graph_c0	24.5342	14.2882	28.1757	7.77467	47.3222	29.3635	35.3557	29.7175	VQ motif
c100592.graph_c0	18.8847	12.9247	25.3502	8.58568	41.108	30.5144	46.9288	26.8018	--
c164945.graph_c0	11.3155	6.78272	13.6409	4.84804	17.6571	15.3063	14.4405	12.5041	Spermine/spermidine synthase
c164966.graph_c2	5.00265	1.66712	5.76284	0.971065	6.26597	4.82456	5.83266	5.65607	Domain of unknown function (DUF239)
Cluster 8
c173998.graph_c0	27.4933	10.5618	31.0585	12.6937	40.9714	38.2247	42.4622	43.558	Protein kinase domain;; Protein tyrosine kinase
c175139.graph_c0	2.41022	0.318534	2.93871	0.736026	3.7624	6.29519	5.17197	5.76043	Regulator of Vps4 activity in the MVB pathway
c176511.graph_c1	10.6471	3.15679	12.8471	3.8212	18.5203	18.8094	22.2582	21.5116	Pectate lyase;; Right handed beta helix region
c176873.graph_c0	1.60555	0.594098	1.99921	0.785849	2.19696	2.9919	2.42843	2.07226	Helicase C-terminal domain;; DEAD_2;; DEAD_2
c177419.graph_c1	9.49748	3.51919	12.9688	4.39183	14.5461	16.4589	19.3251	17.211	--
c179092.graph_c0	4.8619	0.92896	6.98174	1.75722	10.9022	11.534	9.05908	11.2372	DNA polymerase alpha subunit p180 N terminal
c128008.graph_c1	0.882565	0.214052	1.16385	0.238359	1.68707	2.94993	2.45872	2.32248	Subtilase family;; PA domain
c128333.graph_c0	1.20913	0.222029	3.19344	0.43026	2.23567	2.64318	3.31229	3.06725	2OG-Fe(II) oxygenase superfamily;; non-haem dioxygenase in morphine synthesis N-terminal
c128510.graph_c0	1.67345	0.30917	1.50116	0.428585	2.15398	2.60851	2.47723	2.34515	Protein kinase domain;; Protein tyrosine kinase;; D-mannose binding lectin
c144688.graph_c0	2.53356	0.897395	3.50362	1.13703	5.86243	5.18534	5.76751	5.79179	Polyketide cyclase / dehydrase and lipid transport
c144805.graph_c0	21.4322	10.4956	23.178	11.7792	30.4193	35.0171	33.7769	27.9486	Thioredoxin;; Thioredoxin-like;; Thioredoxin-like domain;; Thioredoxin-like;; Redoxin
c144963.graph_c0	4.66045	1.27097	10.8242	1.80726	9.093	11.4293	12.8067	13.8283	Thioredoxin;; Thioredoxin-like;; Thioredoxin-like domain;; Thioredoxin-like
c146231.graph_c0	1.54014	0.200831	2.60468	0.277391	2.13745	4.36064	4.03301	2.2008	--
c147572.graph_c1	2.10046	0.879911	2.72897	0.883435	3.56267	4.25083	4.86858	3.82947	--
c149132.graph_c0	7.09619	1.06463	9.66769	1.69561	17.985	25.0262	24.5853	15.7448	Glycosyl hydrolases family 17;; X8 domain
c149132.graph_c1	4.39915	0.904865	5.27962	1.10469	14.0163	15.9192	15.4988	11.5435	Glycosyl hydrolases family 17
c149993.graph_c0	17.4424	4.34493	26.8135	7.32304	30.6987	36.6845	39.2871	36.9954	HEAT repeats;; HEAT repeat;; HEAT-like repeat;; Vacuolar 14 Fab1-binding region
c150816.graph_c1	16.0265	4.963	20.056	7.42752	28.9646	27.2042	25.0552	24.4277	Ankyrin repeats (3 copies);; Ankyrin repeats (many copies);; Ankyrin repeats (many copies);; Ankyrin repeat;; Ankyrin repeat
c151645.graph_c0	3.77752	1.8743	4.80098	1.90246	12.4273	7.83399	7.78067	13.018	Pollen proteins Ole e I like
c152125.graph_c0	77.9846	25.8372	107.158	36.6773	155.7	181.046	177.406	215.099	Heavy-metal-associated domain
c153307.graph_c0	1.61658	0.487843	1.92994	0.603527	2.86327	3.33705	3.42575	4.60226	Myb-like DNA-binding domain
c154113.graph_c0	6.71322	1.47552	9.49369	2.12187	13.0931	12.6393	14.0804	12.182	Domain of unknown function (DUF4409)
c154187.graph_c0	1.30039	0.215478	1.71224	0.411527	1.89952	2.87979	3.12573	2.36492	Myb-like DNA-binding domain;; Myb-like DNA-binding domain
c157021.graph_c0	32.2127	14.3077	42.0919	16.7298	74.6766	65.9341	55.2306	52.5247	Ribose 5-phosphate isomerase A (phosphoriboisomerase A)
c160545.graph_c0	0.586017	0.0870822	0.912479	0.188908	1.25501	2.07054	1.68653	2.01063	Ribonuclease III domain;; Ribonuclease-III-like;; Double-stranded RNA binding motif;; PAZ domain
c160655.graph_c0	2.2741	0.711852	4.30078	0.724302	4.77728	5.75576	5.91199	4.489	Leucine Rich Repeat;; Leucine Rich repeats (2 copies);; Leucine rich repeat;; Leucine Rich repeat;; Leucine rich repeat N-terminal domain
c160715.graph_c0	7.53042	4.19644	8.49083	4.63964	11.4302	15.2965	13.6503	11.8444	--
c160745.graph_c1	2.29561	0.707288	3.62281	0.775236	6.64742	8.90268	6.77411	7.68263	Protein of unknown function (DUF1635)
c162506.graph_c0	54.3796	14.439	73.4861	28.5156	107.783	93.2223	101.417	100.261	Probable lipid transfer;; Protease inhibitor/seed storage/LTP family
c163257.graph_c0	7.85479	2.73397	9.91297	3.43316	12.0769	12.7062	13.4613	14.4799	Aminotransferase class I and II;; Methyltransferase domain;; Methyltransferase small domain;; Methyltransferase domain;; Methyltransferase domain;; Ribosomal protein L11 methyltransferase (PrmA)
c164099.graph_c0	1.21675	0.304692	1.53846	0.411352	1.81672	2.13867	1.83867	1.77025	Protein of unknown function (DUF1191)
c165371.graph_c1	0.730901	0.135085	0.860874	0.266166	1.44846	1.68645	1.12093	1.30074	Protein tyrosine kinase;; Protein kinase domain;; Carbohydrate-binding protein of the ER
c165993.graph_c0	1.79759	0.573512	3.07078	0.904797	4.06029	4.71563	4.38728	4.52302	Tat binding protein 1(TBP-1)-interacting protein (TBPIP)
c166860.graph_c1	0.878614	0.0282753	1.22419	0.16027	2.13629	1.91267	3.23902	2.24604	Fasciclin domain
c168032.graph_c0	4.18006	0.900631	4.72858	1.63187	6.6993	6.55485	6.05765	6.07164	--
c168182.graph_c0	3.424	1.80879	4.54396	1.75685	6.08173	6.88995	6.29788	7.08551	Reverse transcriptase (RNA-dependent DNA polymerase)
c169300.graph_c0	1.46845	0.318056	1.9065	0.546736	3.26881	3.52727	3.36081	4.72583	Protein tyrosine kinase;; Protein kinase domain;; Leucine rich repeat N-terminal domain
c169593.graph_c0	53.9804	4.18024	79.6118	9.90581	138.694	160.653	120.091	150.427	Transferase family
c169836.graph_c0	0.419788	0.0468673	0.964799	0.131322	1.2476	1.35568	1.37414	1.53947	Phosphatidylinositol-specific phospholipase C, X domain;; Phosphatidylinositol-specific phospholipase C, Y domain;; C2 domain;; Phosphoinositide-specific phospholipase C, efhand-like
c171538.graph_c0	1.90036	0.450443	2.47314	0.6227	4.82541	5.1133	5.31622	5.17786	START domain;; Homeobox domain
c171767.graph_c0	0.301873	0.0199319	0.440023	0.0571767	0.664186	1.23682	1.06242	1.32964	Universal stress protein family
c171894.graph_c0	3.71659	1.00917	5.59727	1.49815	6.1892	9.90621	9.57215	8.46161	Tetratricopeptide repeat;; TPR repeat;; Tetratricopeptide repeat;; Tetratricopeptide repeat
c172087.graph_c0	4.22652	1.20417	4.9668	1.8125	6.13681	10.5462	9.5142	10.2227	Protein of unknown function (DUF632);; Protein of unknown function (DUF630)
c172467.graph_c0	112.556	29.0884	114.882	39.7658	152.09	223.849	210.377	180.162	Glycosyl hydrolases family 31;; Glycosyl hydrolases family 31;; Galactose mutarotase-like
c172598.graph_c0	5.80962	2.74259	7.20366	3.18132	10.2953	11.9507	10.4923	12.2955	AAA domain;; RecF/RecN/SMC N terminal domain
c172652.graph_c0	11.5784	4.79831	14.7968	5.73033	15.4701	23.1805	22.1111	22.8955	K+ potassium transporter;; K+ potassium transporter
c172924.graph_c0	6.73461	1.79885	10.1266	3.01168	11.3158	15.6624	13.5561	14.7642	Cytochrome P450
c173509.graph_c0	0.35653	0.0477407	0.742386	0.116914	1.48043	2.75374	1.78463	2.80272	K+ potassium transporter
c173817.graph_c0	446.222	163.291	575.056	210.967	679.297	1014.88	970.545	1096.86	Uncharacterized conserved protein (DUF2215)
c174020.graph_c0	69.2422	36.8589	79.4529	38.9838	137.138	149.969	137.467	162.403	AP2 domain;; AP2 domain
c174269.graph_c0	8.33848	3.08477	10.9896	4.11201	17.7743	19.4506	20.1458	18.8153	--
c174336.graph_c1	1.77473	0.364238	1.76834	0.44313	2.01633	2.72933	5.08806	2.81898	--
c174654.graph_c0	0.536158	0.0672455	1.31759	0.0722406	2.65943	2.47641	2.86074	2.11185	Zinc finger, C3HC4 type (RING finger);; Ring finger domain;; Zinc finger, C3HC4 type (RING finger);; Zinc finger, C3HC4 type (RING finger);; zinc-RING finger domain
c174773.graph_c0	1.09751	0.255079	2.67598	0.475522	3.53155	5.91922	4.09939	5.86227	--
c174909.graph_c0	3.90452	1.34216	5.58852	1.9154	8.92888	9.42801	11.3367	8.73252	--
c175464.graph_c0	2.20327	0.816126	3.26104	1.22295	5.65916	5.77613	5.73157	6.25237	ABC transporter transmembrane region;; ABC transporter;; Miro-like protein;; AAA domain;; 50S ribosome-binding GTPase;; Dynamin family;; Type II/IV secretion system protein
c175690.graph_c0	4.39838	0.433527	10.6773	0.847807	19.9588	24.6031	33.0789	22.4844	Multicopper oxidase;; Multicopper oxidase;; Multicopper oxidase
c175747.graph_c1	0.236943	0.061672	1.09066	0.0885082	1.50977	2.72279	2.41765	4.41439	Sulfite exporter TauE/SafE
c177504.graph_c0	14.6045	5.21486	16.252	7.07732	21.8476	29.5688	27.475	27.1049	UDP-glucoronosyl and UDP-glucosyl transferase;; Trypsin and protease inhibitor
c177517.graph_c0	4.41197	2.2896	6.90484	2.07141	8.96325	10.2561	14.0185	10.9108	Kinesin motor domain
c178886.graph_c0	3.23751	0.52351	4.51758	1.19657	8.30702	8.54664	10.1118	7.26221	Transferase family
c179040.graph_c0	8.76064	2.66492	12.9982	3.92742	25.0352	19.906	19.382	20.7767	VQ motif
c179210.graph_c0	3.41085	1.36912	5.65202	2.08068	7.25101	9.48564	7.39281	9.49329	Hydroxymethylglutaryl-coenzyme A synthase N terminal;; Hydroxymethylglutaryl-coenzyme A synthase C terminal
c87798.graph_c0	3.30866	0.831396	3.9105	1.38169	5.30034	9.89778	8.64024	9.25085	--
c88340.graph_c0	3.61589	0.908815	6.37513	1.01602	9.45809	11.0001	13.536	9.15689	Plant invertase/pectin methylesterase inhibitor
c88381.graph_c0	9.32538	3.98052	8.87395	4.63764	17.8093	18.2291	21.555	16.3682	Asparaginase
c88413.graph_c0	4.80484	0.827395	6.33752	1.49581	10.8912	12.7587	13.7711	8.78165	Flavin containing amine oxidoreductase;; NAD(P)-binding Rossmann-like domain
c97937.graph_c0	6.843	2.785	12.5228	4.29022	16.7608	18.496	16.564	15.2342	START domain
c169135.graph_c0	3.66415	0.595152	6.3587	0.542572	8.01286	25.062	29.9799	23.9456	CRAL/TRIO domain;; CRAL/TRIO, N-terminal domain
c104397.graph_c0	7.73803	3.19796	9.43423	4.56834	12.764	14.0354	13.9804	12.8947	FAM91 C-terminus
c104736.graph_c0	2.98406	0.901909	5.22305	0.928604	10.0499	9.25075	11.26	10.0624	Protein of unknown function (DUF4079);; Eukaryotic cytochrome b561
c110517.graph_c0	7.29697	2.67168	10.7964	4.4843	16.5133	17.8979	15.4354	17.1298	Sugar (and other) transporter;; Major Facilitator Superfamily
c126686.graph_c0	13.171	4.80314	15.97	5.49358	35.4475	44.2901	42.2831	36.9514	--
c126835.graph_c0	3.56274	0.765208	4.45731	0.746043	6.76549	7.95722	8.17188	6.92981	Protein kinase domain;; Protein tyrosine kinase
c128626.graph_c0	4.07232	1.64097	4.98739	1.90083	8.8935	12.8099	10.7637	10.6715	Leucine rich repeat N-terminal domain;; Leucine Rich repeats (2 copies);; Leucine Rich Repeat;; Leucine rich repeat;; Protein tyrosine kinase;; Protein kinase domain;; Protein kinase domain;; Protein tyrosine kinase
c128770.graph_c0	5.30309	2.36768	7.52281	3.45273	11.0348	12.6054	10.9483	13.5898	Phosphatidylinositol 3- and 4-kinase;; Phosphoinositide 3-kinase family, accessory domain (PIK domain)
c128831.graph_c0	1.221	0.242706	1.84864	0.357304	5.93531	9.92434	8.13227	7.01158	Sulfotransferase domain
c128927.graph_c0	104.599	29.0338	145.708	50.1385	267.533	357.438	346.933	325.635	Methyltransferase domain;; Methyltransferase domain;; Mycolic acid cyclopropane synthetase;; Sterol methyltransferase C-terminal;; Methyltransferase domain;; Methyltransferase domain;; Methyltransferase domain;; Methyltransferase domain;; ubiE/COQ5 methyltransferase family;; Methyltransferase domain
c128943.graph_c0	2.00699	0.03728	2.4371	0.352321	3.10166	4.90144	4.20813	5.64053	--
c129507.graph_c0	27.9739	15.5616	31.8178	15.29	45.748	51.3255	56.4429	45.3786	WPP domain
c129556.graph_c0	5.75613	1.78566	8.47649	2.27107	15.0564	17.6946	18.4014	13.7444	Serine carboxypeptidase
c132248.graph_c0	7.27693	2.50899	10.1698	3.59186	16.7451	18.6889	22.9354	17.0832	Putative S-adenosyl-L-methionine-dependent methyltransferase;; Methyltransferase domain;; Putative S-adenosyl-L-methionine-dependent methyltransferase
c134621.graph_c0	2.19972	0.830277	3.33953	1.06111	5.24568	5.47386	6.54358	5.79459	non-SMC mitotic condensation complex subunit 1
c144552.graph_c0	71.124	18.1463	99.0479	27.7411	206.676	201.477	231.172	163.153	Subtilase family;; PA domain;; Peptidase inhibitor I9
c144913.graph_c0	48.43	27.3806	56.0807	27.4154	80.1842	88.8724	99.4498	83.9553	Succinate dehydrogenase/Fumarate reductase transmembrane subunit;; Aconitase C-terminal domain
c145264.graph_c0	45.7215	20.3785	56.3613	28.2757	78.483	86.6441	93.7764	86.2435	CRAL/TRIO domain;; CRAL/TRIO, N-terminal domain
c145834.graph_c0	18.642	3.57516	36.0098	7.17774	63.9381	46.2313	62.5468	52.1867	NAD dependent epimerase/dehydratase family;; Polysaccharide biosynthesis protein;; 3-beta hydroxysteroid dehydrogenase/isomerase family;; Male sterility protein;; NADH(P)-binding;; RmlD substrate binding domain;; short chain dehydrogenase;; KR domain
c147121.graph_c0	30.0432	10.671	40.9442	18.0657	50.4994	60.5187	60.5355	59.6138	Acetyl co-enzyme A carboxylase carboxyltransferase alpha subunit;; Carboxyl transferase domain;; Malonate decarboxylase gamma subunit (MdcE)
c151402.graph_c0	2.14132	0.560053	2.93147	0.950311	3.97155	6.58317	7.83544	5.00051	--
c151929.graph_c0	16.3616	6.38099	24.8286	9.27178	41.8195	50.7179	42.6087	57.5121	Protein kinase domain;; Protein tyrosine kinase
c151999.graph_c0	1.6976	0.601603	2.58814	0.568995	4.53886	4.6226	5.54141	4.33287	--
c152972.graph_c0	10.894	2.79401	15.418	5.05239	26.3912	29.5852	32.5631	29.6721	Tesmin/TSO1-like CXC domain, cysteine-rich domain
c153143.graph_c0	1.85098	0.828168	2.31256	0.799423	3.33127	4.67304	4.31487	4.04046	Remorin, C-terminal region
c153902.graph_c0	9.83877	5.90279	13.5492	6.60042	18.9297	20.1276	18.861	20.1069	Pyruvate kinase, barrel domain;; HpcH/HpaI aldolase/citrate lyase family;; Pyruvate kinase, barrel domain;; Pyruvate kinase, alpha/beta domain
c154288.graph_c0	3.42166	0.682749	4.50436	1.62516	5.21932	5.7558	4.69764	5.41762	MULE transposase domain;; FAR1 DNA-binding domain;; SWIM zinc finger
c154563.graph_c0	7.80075	0.998309	15.1808	1.58003	53.3319	27.6653	40.5536	31.9202	--
c155795.graph_c0	0.849991	0.177089	1.26786	0.396532	1.91779	2.46164	2.93257	2.81918	Cellulose synthase
c155877.graph_c0	5.95877	2.20931	9.95365	2.30244	17.9123	18.8248	21.2589	25.632	Pyridine nucleotide-disulphide oxidoreductase;; Pyridine nucleotide-disulphide oxidoreductase;; FAD-NAD(P)-binding;; L-lysine 6-monooxygenase (NADPH-requiring);; Lycopene cyclase protein;; Putative NAD(P)-binding;; NAD(P)-binding Rossmann-like domain
c156075.graph_c0	5.98153	1.5442	7.02463	1.63429	13.1194	20.5238	24.6679	14.9509	--
c156296.graph_c0	7.03889	1.15597	13.7389	2.22375	27.149	40.0748	46.3922	30.3051	GDSL-like Lipase/Acylhydrolase
c157095.graph_c0	2.79124	1.43928	3.62589	1.43633	5.80506	6.42301	8.66156	5.33018	Glycosyl hydrolases family 28;; Pectate lyase superfamily protein;; Glycosyl hydrolases family 28
c157492.graph_c0	4.1028	1.29639	5.4322	1.86917	8.3632	11.6464	15.2525	11.4137	Alpha/beta hydrolase family;; Alpha/beta hydrolase family;; alpha/beta hydrolase fold;; TAP-like protein
c158244.graph_c0	5.55259	1.10379	8.04311	3.19017	12.3802	15.3254	13.638	14.6874	Putative S-adenosyl-L-methionine-dependent methyltransferase
c160353.graph_c0	17.458	5.34768	21.8374	10.382	33.8901	31.8461	34.8271	28.11	Formate--tetrahydrofolate ligase;; Formate--tetrahydrofolate ligase
c160699.graph_c0	2.79596	0.737115	4.51753	1.74531	6.20744	8.621	7.06487	7.4209	Acyltransferase
c160824.graph_c1	77.6093	22.2549	120.937	39.9942	184.299	169.784	185.22	137.498	MatE;; MatE
c160970.graph_c1	1.76415	0.257363	2.86874	0.573376	5.50318	6.3919	8.40681	4.87711	E2F/DP family winged-helix DNA-binding domain
c161299.graph_c0	24.3323	8.94211	32.6991	11.9782	63.1338	72.23	66.9314	78.5831	Protein kinase domain;; Protein tyrosine kinase;; Leucine rich repeat;; Leucine Rich repeats (2 copies);; Leucine rich repeat N-terminal domain;; Leucine Rich Repeat;; Leucine rich repeat
c161706.graph_c0	7.52188	1.19315	9.80348	3.43836	18.8723	25.854	18.3849	21.3804	Leucine Rich repeats (2 copies);; Protein tyrosine kinase;; Protein kinase domain;; Leucine rich repeat;; Leucine Rich Repeat
c163830.graph_c0	1.12624	0.276405	1.18139	0.315055	1.4945	3.39964	5.99503	2.3242	Heavy-metal-associated domain
c164119.graph_c0	2.67737	1.1485	3.57299	1.34171	4.51154	5.12197	7.20509	5.11349	Pyridoxal-dependent decarboxylase conserved domain;; Pyridoxal-dependent decarboxylase conserved domain
c164179.graph_c0	12.0545	4.17046	17.2202	7.15217	20.3139	27.8777	26.322	25.927	--
c165528.graph_c0	12.3566	5.47058	14.0723	5.89175	22.1711	21.8888	28.0136	20.0451	Homoserine dehydrogenase;; Homoserine dehydrogenase, NAD binding domain;; ACT domain;; ACT domain;; Amino acid kinase family
c166529.graph_c0	0.232504	0.0231476	0.303023	0.0135161	1.51523	1.6524	2.17872	2.55262	Plant protein of unknown function
c167785.graph_c0	0.403305	0.109736	1.42288	0.167096	2.30505	2.10908	3.19995	2.54978	--
c168650.graph_c0	1.43718	0.377213	3.91677	0.510728	7.72896	5.21834	13.6066	11.6533	PAS domain;; PAS fold;; PAS fold;; PAS fold;; Protein kinase domain;; Protein kinase domain;; Protein tyrosine kinase
c168710.graph_c0	12.2047	4.77988	14.4031	7.03641	19.3398	30.3233	28.4088	27.4909	ATPase family associated with various cellular activities (AAA);; Holliday junction DNA helicase ruvB N-terminus;; Protein of unknown function (DUF1800);; AAA domain (Cdc48 subfamily);; Peptidase family M41
c169067.graph_c0	94.2339	43.5021	120.065	39.4036	181.268	179.692	170.474	162.786	Transaldolase;; Transaldolase
c169074.graph_c0	24.2658	9.39079	32.2722	11.1227	61.1849	53.1944	64.2732	47.4616	tRNA synthetases class I (E and Q), catalytic domain;; tRNA synthetases class I (E and Q), anti-codon binding domain;; Glutathione S-transferase, C-terminal domain;; Glutathione S-transferase, C-terminal domain
c169639.graph_c0	20.8901	6.31336	33.5546	11.0193	66.5271	62.9509	81.4475	55.5606	Fatty acid desaturase;; Cytochrome b5-like Heme/Steroid binding domain
c170077.graph_c0	1.69115	0.415987	3.10284	0.876064	4.70792	5.05524	5.61862	3.79809	Helicase conserved C-terminal domain;; DEAD/DEAH box helicase
c170501.graph_c0	1.74832	0.280871	2.95586	0.71042	6.07874	4.48721	9.6635	6.37288	DOMON domain
c171665.graph_c0	1.61627	0.768987	2.37043	0.940037	3.15528	4.62341	4.82586	4.21216	UvrD-like helicase C-terminal domain;; UvrD-like helicase C-terminal domain;; Viral (Superfamily 1) RNA helicase;; UvrD/REP helicase N-terminal domain;; Part of AAA domain;; UvrD/REP helicase N-terminal domain;; UvrD-like helicase C-terminal domain
c172446.graph_c0	0.956499	0.342685	2.34916	0.492127	4.63066	5.14114	6.62641	7.64307	Membrane transport protein;; Membrane transport protein
c172448.graph_c0	25.4519	8.07092	33.5758	8.89646	66.4748	62.9643	81.4488	49.7578	Xylanase inhibitor N-terminal;; Xylanase inhibitor C-terminal;; Eukaryotic aspartyl protease
c172522.graph_c1	24.8156	15.3604	30.6882	16.1335	48.2304	49.9097	54.6125	49.2848	Peptidase family M3
c173935.graph_c0	16.4223	7.58609	21.7537	11.591	30.8412	40.7876	31.6163	37.6664	Aminotransferase class I and II
c175314.graph_c0	3.35357	0.591881	4.97354	1.70811	8.39469	8.90767	11.3319	9.88272	Xylanase inhibitor N-terminal;; Xylanase inhibitor C-terminal;; Eukaryotic aspartyl protease
c175719.graph_c0	21.2496	11.0666	29.5612	14.2334	44.802	51.6809	50.7682	47.0432	Protein tyrosine kinase;; Protein kinase domain;; GMC oxidoreductase;; GMC oxidoreductase;; GMC oxidoreductase
c176582.graph_c0	1.81772	0.638282	2.65581	0.90542	3.4647	4.37206	7.77164	6.40919	KNOX1 domain;; Homeobox KN domain;; ELK domain;; Homeobox domain
c178272.graph_c0	13.3834	5.32426	17.9625	4.85623	41.6111	46.7929	59.2685	43.7877	Subtilase family;; Peptidase inhibitor I9;; PA domain
c178761.graph_c0	16.1681	7.47165	19.7542	6.79179	30.7386	38.5281	44.4585	40.3551	Alpha/beta hydrolase family;; Alpha/beta hydrolase family;; Putative lysophospholipase
c179246.graph_c0	12.5867	7.7259	15.1278	7.15816	22.0159	24.0032	24.0763	19.0294	--
c171545.graph_c0	9.24474	1.73519	16.0093	4.10428	20.5922	14.9477	11.6128	16.9004	AMP-binding enzyme;; AMP-binding enzyme
c91920.graph_c0	2.94032	0.669944	4.97989	0.659978	9.56226	22.7531	19.8666	17.1373	Cyclin, N-terminal domain;; Cyclin, C-terminal domain
c107426.graph_c0	18.4907	5.50105	27.8436	8.2443	49.896	88.9322	85.5868	64.4484	--
c128674.graph_c0	2.15936	0.287514	3.5888	1.01814	8.43926	7.21731	12.7629	7.03806	DEK C terminal domain
c128724.graph_c0	0.309984	0.0876439	0.350555	0.129532	0.837526	1.32031	1.54523	1.0178	Protein of unknown function (DUF640)
c143083.graph_c0	7.02074	1.31516	10.1434	2.57723	30.7884	21.3394	46.1086	26.5732	--
c144622.graph_c0	5.8941	1.65688	6.20531	2.87534	14.0232	14.4589	19.8222	18.5294	--
c145851.graph_c0	3.57535	1.05357	5.11279	1.78643	11.1608	10.4472	17.7243	9.7583	Kelch motif;; Kelch motif;; F-box domain;; Kelch motif;; F-box-like;; Galactose oxidase, central domain;; Galactose oxidase, central domain
c152643.graph_c0	66.7258	20.8736	80.2382	32.4036	115.91	170.795	222.756	154.276	Glutathione S-transferase, N-terminal domain;; Glutathione S-transferase, N-terminal domain;; Glutathione S-transferase, N-terminal domain
c157483.graph_c0	11.9182	4.3186	15.1777	6.54934	28.5518	35.5369	37.5835	37.2486	Catalytic LigB subunit of aromatic ring-opening dioxygenase;; Catalytic LigB subunit of aromatic ring-opening dioxygenase
c157728.graph_c0	33.1784	6.42761	58.3013	20.2549	116.191	123.772	112.381	105.868	ThiC family
c158315.graph_c1	45.2335	22.6125	56.3129	29.2299	96.6365	112.646	131.635	109.534	ATP-grasp domain;; ATP-grasp domain;; CoA-ligase
c158503.graph_c1	1.60341	0.422504	3.60983	0.777783	9.10016	9.24421	13.1962	8.65239	Patatin-like phospholipase
c160349.graph_c0	51.3895	19.9929	69.65	26.2744	131.122	188.416	204.068	151.766	--
c163018.graph_c0	43.5049	17.358	55.467	26.9923	94.8351	123.594	125.343	121.877	--
c164547.graph_c0	1.91	0.633725	2.75299	0.923812	4.90171	6.36248	12.383	5.84251	Cytokinin dehydrogenase 1, FAD and cytokinin binding
c164574.graph_c0	9.60334	3.03321	11.6671	6.2291	17.3972	20.7492	20.5382	19.2101	Neutral/alkaline non-lysosomal ceramidase;; Neutral/alkaline non-lysosomal ceramidase
c165798.graph_c0	5.08493	1.37924	8.24336	2.73732	13.1351	16.7085	26.5007	13.4233	--
c165881.graph_c0	3.62634	1.48291	5.50646	2.27821	9.32808	11.8821	10.8137	13.3962	--
c166239.graph_c0	1.65713	0.720761	2.79961	1.08334	6.33836	5.71551	6.87644	4.50297	Zinc finger, C2H2 type;; Zinc-finger double-stranded RNA-binding
c168377.graph_c1	2.61805	0.63639	4.56721	0.631101	21.9719	14.7978	40.7583	23.123	--
c168945.graph_c0	10.6579	2.60848	19.2132	5.45082	38.349	43.9133	65.1866	47.5121	Heavy-metal-associated domain
c169897.graph_c0	3.68046	1.42428	4.68567	2.32269	9.63012	7.77355	10.6906	8.35237	Domain associated at C-terminal with AAA;; ATPase family associated with various cellular activities (AAA);; AAA domain (dynein-related subfamily);; Protein of unknown function (DUF815)
c169981.graph_c0	0.999485	0.347375	2.30925	0.352378	3.37197	5.44422	7.73337	7.49958	GDSL/SGNH-like Acyl-Esterase family found in Pmr5 and Cas1p;; PMR5 N terminal Domain
c170618.graph_c0	4.9527	1.03421	6.27799	2.17324	12.3393	24.1505	21.656	22.3154	Trehalose-phosphatase;; haloacid dehalogenase-like hydrolase
c171379.graph_c0	0.943692	0.255351	1.79603	0.304784	3.30436	3.16406	16.2232	5.85611	Plant protein of unknown function
c173146.graph_c0	8.51844	4.95267	9.37536	4.37181	15.9374	17.8058	18.9153	16.9071	Protein kinase domain;; Protein tyrosine kinase
c178847.graph_c0	13.9589	1.83717	18.871	5.23051	78.7258	49.8522	111.98	61.0618	--
c179126.graph_c0	12.1447	5.36972	14.8469	4.75132	26.2554	19.349	35.3439	29.5163	Late embryogenesis abundant protein
c87879.graph_c0	15.7444	4.34359	21.6179	8.63413	38.0301	60.5232	57.4732	64.9157	Lipoxygenase
c126545.graph_c0	5.90764	3.095	11.1512	4.35461	14.9979	19.3003	21.4753	21.1321	Enoyl-(Acyl carrier protein) reductase
c128198.graph_c0	6.11956	2.01392	8.5386	3.42288	19.8523	17.23	19.1044	11.5463	ABC-2 type transporter;; ABC transporter;; AAA domain;; Protein of unknown function (DUF1602)
c128960.graph_c0	0.237575	0.0370748	0.36129	0.0669723	1.23987	2.79741	4.49376	1.88864	Cyclin, N-terminal domain;; Cyclin, C-terminal domain
c143842.graph_c0	2.52112	0.91397	3.61	1.27012	5.53351	6.18671	8.19618	4.33485	Domain of unknown function (DUF3444);; DnaJ domain
c146386.graph_c0	2.21026	1.20246	8.28746	1.01344	9.51293	15.6443	31.1713	10.3814	Hydrophobic seed protein
c146469.graph_c0	2.16808	0.315742	3.87404	0.576356	8.85439	8.22007	19.8946	7.26098	--
c147153.graph_c0	7.18274	2.6151	10.1777	2.74253	14.9157	14.2385	18.7968	12.7616	SNF2 family N-terminal domain;; Helicase conserved C-terminal domain;; Class II histone deacetylase complex subunits 2 and 3;; DEAD/DEAH box helicase
c149634.graph_c0	19.0743	4.80288	37.9192	10.5222	78.6961	129.053	116.353	95.7512	--
c157492.graph_c1	3.99697	0.968961	3.92504	2.07582	8.19123	11.1466	12.7001	11.4214	Cholesterol-capturing domain
c158193.graph_c0	7.62877	1.46114	14.7004	3.75447	37.5771	45.9205	79.7704	38.2672	Dirigent-like protein
c160607.graph_c0	16.8277	7.45611	28.5557	11.5101	61.6283	47.6575	78.3317	58.2439	Aldo/keto reductase family
c160923.graph_c0	6.55638	2.26703	8.33812	3.12849	14.0047	11.9515	19.1908	12.9193	Glycosyl hydrolase family 9
c165188.graph_c0	1.02885	0.28087	0.986002	0.29792	2.24243	2.8558	6.23955	3.19247	Pollen proteins Ole e I like;; Mad3/BUB1 homology region 1;; Mad3/BUB1 homology region 1
c166068.graph_c0	2.7252	0.387331	5.65759	0.783212	31.0646	14.2106	40.0449	19.8716	BURP domain
c168757.graph_c0	0.499565	0.0661364	0.890518	0.203453	1.54928	3.05609	4.0881	3.96871	Subtilase family;; Peptidase inhibitor I9;; PA domain
c170360.graph_c0	0.500779	0.112484	0.774128	0.226935	1.68254	2.91691	4.93147	2.60159	--
c170774.graph_c0	2.37665	0.987955	2.9237	1.54229	4.69015	6.47069	7.06085	5.8624	Protein tyrosine kinase;; Protein kinase domain
c173421.graph_c2	78.3464	27.8312	104.851	41.6487	160.314	150.437	269.567	159.398	Protein of unknown function (DUF642);; Protein of unknown function (DUF642)
c174654.graph_c1	1.09849	0.15743	1.92414	0.538219	3.67796	3.50981	5.6614	2.65519	Something about silencing, SAS, complex subunit 4;; BRCA1 C Terminus (BRCT) domain;; PHD-like zinc-binding domain;; PHD-zinc-finger like domain
c175732.graph_c0	74.8487	26.4248	92.5371	47.0945	138.293	185.982	234.5	221.758	Glycosyl hydrolase family 9;; Glycosyl hydrolase family 9;; Carbohydrate binding domain CBM49
c178147.graph_c0	8.197	3.6279	11.4721	4.90687	26.3312	20.817	43.2938	24.7105	--
c178197.graph_c0	1.58686	0.546126	6.84322	0.62203	38.7902	14.2812	56.8834	25.2112	Glycosyl hydrolases family 17
c179373.graph_c0	4.18314	0.961581	11.527	1.68852	25.3617	13.2364	39.4122	22.8277	Gibberellin regulated protein
c87727.graph_c1	2.03523	0.337009	2.09783	0.48157	3.93535	3.01531	8.83936	5.09711	Protein of unknown function (DUF640)
c151446.graph_c0	0.306272	0	1.06574	0.0516948	2.70572	1.29392	3.78463	2.28287	Myb-like DNA-binding domain;; Myb-like DNA-binding domain
c161614.graph_c0	32.564	8.25099	44.3884	9.23253	121.654	79.7757	167.981	93.2535	--
c166616.graph_c1	5.01914	3.0036	7.06951	3.18696	13.2923	9.3961	12.2687	9.93466	Phospholipase D C terminal;; C2 domain;; Phospholipase D Active site motif;; PLD-like domain
c167880.graph_c0	11.1479	3.14771	19.4858	3.33189	36.698	30.9303	52.6244	26.8114	Plant invertase/pectin methylesterase inhibitor
c171318.graph_c0	6.5552	3.31738	11.2903	4.18028	17.198	12.8112	16.7371	13.694	PLAC8 family
c176775.graph_c2	1.5895	0.248248	2.74413	0.709851	4.95037	3.53307	5.30605	3.74339	Salt stress response/antifungal;; Salt stress response/antifungal;; Protein tyrosine kinase;; Protein kinase domain;; Protein kinase domain;; Protein tyrosine kinase;; Protein tyrosine kinase
c178416.graph_c0	24.9158	5.57017	39.2886	6.67263	130.542	67.7646	113.134	75.2343	--
c143650.graph_c0	13.2013	2.68291	26.0553	5.19237	56.1039	50.2644	102.086	37.3309	Core histone H2A/H2B/H3/H4
c144357.graph_c0	1.66051	0.589237	3.46796	0.644066	6.05311	5.71545	12.7805	4.64929	F-box-like
c153983.graph_c0	2.39364	0.192913	6.01709	0.285271	20.4323	7.63838	36.4823	17.6789	Hydrophobic seed protein;; Probable lipid transfer;; Protease inhibitor/seed storage/LTP family
c160519.graph_c0	236.894	79.1632	347.535	147.618	700.733	451.203	791.145	526.267	--
c163250.graph_c0	2.4579	0.859513	3.77185	1.49186	6.83513	8.12626	15.1055	8.89385	PAP2 superfamily;; PAP2 superfamily
c163351.graph_c0	16.0483	7.93474	40.5493	11.1304	104.837	82.7722	200.874	98.4899	--
c164232.graph_c0	4.93219	1.08078	8.76243	2.58679	16.4223	10.9683	28.6048	13.7062	Targeting protein for Xklp2 (TPX2)
c166078.graph_c0	3.45079	0.900356	5.18792	1.48616	8.45996	7.03869	10.1196	6.53304	Leucine Rich repeats (2 copies);; Leucine rich repeat;; Leucine Rich Repeat;; Protein tyrosine kinase;; Protein kinase domain
c170696.graph_c0	1.98055	0.687126	2.55439	0.677809	4.68704	3.79552	5.67626	3.54352	Formin Homology 2 Domain
c171124.graph_c0	27.6187	15.3941	29.8877	13.8887	43.784	43.0213	45.5657	43.4227	TPR repeat
c171537.graph_c0	2.11276	0.575933	6.22127	1.2157	25.9508	12.9814	51.7459	29.6613	NPH3 family
c172292.graph_c1	0.184382	0.042367	0.481027	0.0695107	1.05188	0.65548	1.47331	0.696102	Domain of unknown function (DUF4378)
c173570.graph_c2	7.65144	1.68877	14.0787	2.41304	32.4956	18.4477	35.9036	22.6909	Glycosyl transferase family 8
c174738.graph_c4	74.9462	26.307	99.8045	34.2	151.858	113.399	150.594	127.271	Zinc finger C-x8-C-x5-C-x3-H type (and similar);; VQ motif
c174914.graph_c0	6.40277	1.39076	9.46438	2.77609	11.8536	8.78825	8.1133	10.212	KIP1-like protein
c175486.graph_c0	1.75696	0.228453	3.49076	0.705702	4.97629	4.70437	6.22029	3.52937	Zinc-finger domain of monoamine-oxidase A repressor R1;; Zinc-finger domain of monoamine-oxidase A repressor R1
c176532.graph_c0	0.55129	0.255135	1.537	0.196515	2.3835	1.68208	2.03447	1.64832	--
c178024.graph_c0	6.93984	1.76022	9.37916	3.02967	16.7128	15.2312	18.0833	10.2633	MCM2/3/5 family;; MCM N-terminal domain;; Magnesium chelatase, subunit ChlI;; AAA domain (dynein-related subfamily);; Sigma-54 interaction domain
c87576.graph_c0	1.32658	0.31315	3.46766	0.511127	8.59153	4.37985	26.556	7.71262	Fasciclin domain
c126980.graph_c0	2.68667	0.473207	3.13909	1.27986	9.1121	15.2461	16.5323	13.9847	Putative S-adenosyl-L-methionine-dependent methyltransferase
c128611.graph_c0	15.1757	3.18806	22.612	5.25867	49.2104	38.5405	74.8486	32.9132	LysM domain
c153736.graph_c0	7.26001	1.56937	11.5163	2.42717	16.149	12.9592	14.282	12.7406	6-phosphogluconate dehydrogenase, C-terminal domain;; NAD binding domain of 6-phosphogluconate dehydrogenase
c163873.graph_c0	37.6045	8.84639	166.073	21.7185	534.636	270.046	1601.54	294.284	Hydrophobic seed protein;; Protease inhibitor/seed storage/LTP family;; Probable lipid transfer
c166783.graph_c0	1.82569	0.561749	2.99656	0.619783	3.62825	3.65928	3.60188	2.86531	F-box domain;; Kelch motif;; F-box-like
c173803.graph_c2	173.972	88.7792	181.024	85.2106	243.723	277.957	275.302	208.944	RNA recognition motif. (a.k.a. RRM, RBD, or RNP domain);; RNA recognition motif (a.k.a. RRM, RBD, or RNP domain);; RNA recognition motif. (a.k.a. RRM, RBD, or RNP domain)
c174122.graph_c0	1.70847	0.388159	2.66257	0.535627	4.47162	4.06483	4.98615	2.89924	--
c174689.graph_c0	53.1628	27.4584	58.6416	24.8181	98.0093	85.2526	86.3281	75.139	Leucine Rich repeats (2 copies);; Leucine rich repeat;; Protein kinase domain;; Leucine Rich Repeat;; Protein tyrosine kinase;; Leucine Rich repeat;; Leucine rich repeat N-terminal domain;; Leucine rich repeat;; Zinc finger, C3HC4 type (RING finger)
c174966.graph_c0	8.61848	2.82472	14.946	5.42568	23.5503	20.5841	30.6404	14.2005	Replication factor-A C terminal domain;; Replication factor-A protein 1, N-terminal domain;; OB-fold nucleic acid binding domain;; Domain of unknown function DUF223
c177871.graph_c1	12.9187	2.73199	28.0347	6.03278	57.8915	33.3678	150.311	41.4785	Glycosyl hydrolases family 16;; Xyloglucan endo-transglycosylase (XET) C-terminus
c178653.graph_c0	13.3575	2.75699	24.2491	6.86196	48.4701	39.0451	91.388	26.2969	Core histone H2A/H2B/H3/H4
c179038.graph_c0	33.496	6.39635	48.0907	16.7027	168.75	90.3559	259.389	117.023	--
c87403.graph_c0	5.64824	1.37202	9.27169	3.4769	16.6736	15.1277	23.6135	13.8227	--
c173485.graph_c0	13.179	5.21892	16.0302	9.34105	24.5146	23.0999	30.903	20.9465	--
c151960.graph_c0	0.775502	0.140852	1.30263	0.35155	4.72142	4.55948	14.2246	2.61505	Plant invertase/pectin methylesterase inhibitor
c155496.graph_c0	10.6333	2.75678	14.1964	5.12708	23.5778	20.3782	25.4985	14.4128	MCM2/3/5 family;; MCM N-terminal domain;; Magnesium chelatase, subunit ChlI
c160561.graph_c2	6.87089	1.52154	9.33681	2.12738	15.1254	12.8674	19.3035	10.6018	Pollen proteins Ole e I like
c163604.graph_c0	8.7334	2.93289	12.9665	4.09043	21.9766	14.6994	19.9933	15.2779	Trafficking protein particle complex subunit 10, TRAPPC10;; Foie gras liver health family 1
c164693.graph_c0	2.89113	0.492878	5.80072	1.61132	10.0765	8.14466	18.1189	8.62124	--
c168651.graph_c0	2.30673	0.36133	3.86851	1.03519	9.89657	5.23817	31.4924	5.35093	GDSL-like Lipase/Acylhydrolase
c170850.graph_c0	6.97878	2.67401	10.8386	3.34887	21.1375	11.2315	22.1691	14.917	Copper amine oxidase, enzyme domain;; Copper amine oxidase, N3 domain;; Copper amine oxidase, N2 domain;; Copper amine oxidase, enzyme domain
c173094.graph_c0	14.9757	6.46466	15.2924	7.17044	19.4913	21.9041	21.8133	15.3031	Peptide N-acetyl-beta-D-glucosaminyl asparaginase amidase A
c175910.graph_c0	4.57742	1.53692	9.33856	3.23831	17.9094	20.2537	34.1693	16.4422	BAH domain
c176604.graph_c0	12.4657	6.68331	16.2756	6.81728	21.8349	22.7662	31.3142	16.3494	Sucrose synthase;; Glycosyl transferases group 1;; Sucrose synthase;; dUTPase
c176931.graph_c0	3.85022	1.39053	7.50671	2.826	12.9662	9.76143	21.1001	8.60914	--
c177349.graph_c0	26.1872	8.87988	28.7895	11.6337	43.9478	37.1911	49.9771	33.7058	CAS/CSE protein, C-terminus;; Cse1;; Importin-beta N-terminal domain;; Exportin 1-like protein
c177412.graph_c0	11.6283	5.21176	14.872	5.25295	18.4371	16.6994	17.037	15.6557	--
c88355.graph_c0	3.33489	0.532191	5.05394	1.86866	8.88316	8.19207	15.4998	6.1685	Thymidine kinase
c128221.graph_c0	1.49958	0.387428	2.07332	0.888589	4.1806	7.01635	9.81884	6.65027	Protein kinase domain;; Protein tyrosine kinase
c128607.graph_c0	1.27754	0.213618	3.38947	0.384533	6.2022	3.66916	20.0707	4.08861	GDSL/SGNH-like Acyl-Esterase family found in Pmr5 and Cas1p;; PMR5 N terminal Domain
c128698.graph_c0	6.94152	1.54854	8.73709	4.03161	29.5475	25.0516	45.539	33.6541	--
c151979.graph_c0	2.28367	0.63185	3.87736	1.51172	8.79279	12.4343	18.5723	9.39999	C-5 cytosine-specific DNA methylase;; BAH domain;; Chromo (CHRromatin Organisation MOdifier) domain
c153174.graph_c0	2.94171	0.787375	4.03066	0.906019	8.22027	6.57237	11.3285	4.54609	Leucine Rich repeats (2 copies);; Leucine Rich Repeat;; Leucine rich repeat;; Protein tyrosine kinase;; Protein kinase domain;; Leucine Rich repeat;; Leucine rich repeat;; Leucine rich repeat N-terminal domain
c153308.graph_c0	1.73953	0.233229	2.61055	0.886199	5.03405	5.04596	8.03964	4.14951	F-box-like
c153531.graph_c0	20.6079	9.29115	28.5968	12.5591	66.5897	40.5328	96.3635	35.1282	Fasciclin domain
c160465.graph_c0	0.327524	0.0152655	0.551079	0.117182	1.42225	2.27619	4.22145	2.04672	Wall-associated receptor kinase galacturonan-binding;; Wall-associated receptor kinase C-terminal
c160785.graph_c0	24.4577	5.7108	51.9015	12.0699	96.3781	49.8611	172.277	56.6111	S1/P1 Nuclease
c161108.graph_c0	18.9906	9.3685	29.3079	16.1794	70.2581	50.3578	84.0948	66.3242	Glycosyl hydrolases family 17;; X8 domain;; Glycosyl hydrolases family 17
c166304.graph_c0	1.53867	0.179694	1.61633	0.393079	2.82015	2.24054	3.17471	1.88273	Cytochrome P450
c167581.graph_c0	18.7163	2.63681	28.0043	5.33456	51.8786	43.5588	83.8159	29.0184	HMG (high mobility group) box;; HMG-box domain
c169228.graph_c0	31.5157	12.5749	49.8181	11.3456	154.017	104.184	220.792	62.5748	Xylanase inhibitor C-terminal;; Xylanase inhibitor N-terminal;; Eukaryotic aspartyl protease
c170505.graph_c0	26.1573	15.1604	56.8863	27.5171	138.227	87.2634	133.985	90.3506	Chalcone-flavanone isomerase
c171285.graph_c0	103.815	47.9559	134.283	81.4488	225.578	264.988	265.823	226.75	RNA recognition motif. (a.k.a. RRM, RBD, or RNP domain);; RNA recognition motif (a.k.a. RRM, RBD, or RNP domain);; RNA recognition motif. (a.k.a. RRM, RBD, or RNP domain)
c171919.graph_c0	26.344	7.14569	47.2055	13.1152	83.0692	54.5708	98.0624	47.3271	--
c174053.graph_c1	1.25895	0.0347982	1.60036	0.268032	2.76764	1.76266	2.4953	1.53299	Protein tyrosine kinase;; Protein kinase domain
c174777.graph_c0	99.6461	37.8544	131.767	50.2794	206.206	164.497	227.797	132.435	--
c87586.graph_c0	0.782651	0.125156	1.56667	0.454841	4.38279	6.34526	9.12846	5.85993	Condensin complex subunit 2
c87785.graph_c0	4.88544	2.11537	8.80075	1.61034	21.6728	15.606	27.4185	13.9602	Xylanase inhibitor C-terminal;; Xylanase inhibitor N-terminal;; Eukaryotic aspartyl protease
c87932.graph_c0	21.7608	3.3155	49.372	4.62463	67.0753	45.3687	84.7421	51.904	--
c88311.graph_c0	204.453	46.9501	427.66	153.92	1255.06	823.214	2040.14	900.584	Major intrinsic protein
c171330.graph_c1	14.3271	4.85934	18.1519	10.9356	29.3022	19.5509	30.7512	17.304	--
c173280.graph_c0	52.4837	23.2867	79.2022	44.5812	148.214	121.23	233.776	107.865	Phosphofructokinase
c129375.graph_c0	13.8583	6.39248	16.5173	5.64117	36.599	31.0051	55.9185	28.5953	BURP domain
c130079.graph_c1	8.59605	0.720559	12.9265	1.55238	23.1844	16.4986	30.5227	13.5289	Glycosyl hydrolases family 17
c158897.graph_c0	18.6347	6.99535	24.0956	7.48044	36.0596	30.0184	49.6471	26.3157	GDSL-like Lipase/Acylhydrolase
c159230.graph_c0	25.868	9.51572	35.5622	8.0569	62.2035	59.2164	113.845	44.9118	EamA-like transporter family;; Triose-phosphate Transporter family
c163143.graph_c0	23.7434	9.43823	26.6028	9.84316	43.2424	36.8644	41.5789	29.7727	Leucine Rich repeats (2 copies);; Leucine rich repeat;; Protein kinase domain;; Leucine Rich Repeat;; Protein tyrosine kinase;; Leucine rich repeat N-terminal domain;; Leucine Rich repeat
c168589.graph_c0	45.8925	16.373	64.3407	20.6076	114.543	69.1521	118.158	77.0332	Leucine Rich repeats (2 copies);; Leucine rich repeat;; Leucine Rich repeat;; Leucine Rich Repeat
c170856.graph_c0	43.5712	20.635	91.2612	47.8062	327.643	197.865	418.234	176.465	Family of unknown function (DUF706)
c175412.graph_c0	14.4485	2.85607	18.3531	5.44002	27.7456	25.3223	29.5027	15.5129	MCM2/3/5 family;; Mini-chromosome maintenance protein 2;; MCM N-terminal domain;; Magnesium chelatase, subunit ChlI;; AAA domain (dynein-related subfamily)
c177401.graph_c0	11.1003	3.23166	17.963	4.2597	30.0596	24.1413	32.0303	16.0562	MCM2/3/5 family;; MCM N-terminal domain;; Magnesium chelatase, subunit ChlI
c178420.graph_c0	7.06205	3.3247	8.49889	2.74304	15.6704	12.2762	14.3366	10.7225	--
c170856.graph_c0	43.5712	20.635	91.2612	47.8062	327.643	197.865	418.234	176.465	Family of unknown function (DUF706)
c112385.graph_c0	5.0826	0.679115	11.3423	3.22712	27.3968	32.3184	56.7003	26.593	--
c127961.graph_c0	0.905441	0.16991	0.59208	0.165136	1.16979	1.33685	1.86982	0.970539	--
c128700.graph_c0	5.43783	3.2433	9.16895	2.63714	10.5102	8.61533	14.2474	10.2726	DnaJ domain
c130079.graph_c0	12.7454	1.97778	13.5594	2.38045	28.7208	19.9282	38.5854	17.6649	Glycosyl hydrolases family 17;; X8 domain
c144795.graph_c0	2.1671	0.229686	2.8366	0.831798	5.03877	3.31035	7.09717	2.46618	Armadillo/beta-catenin-like repeat;; BTB/POZ domain;; HEAT repeats;; HEAT repeat;; HEAT-like repeat;; V-ATPase subunit H
c146386.graph_c1	1.59944	0.4854	4.36464	0.328715	6.10322	7.77569	20.3022	5.352	--
c151725.graph_c0	0.473682	0.190836	0.88364	0.149312	1.0665	0.895863	2.20366	0.987687	FAD binding domain;; D-arabinono-1,4-lactone oxidase
c153346.graph_c0	1.6088	0.647827	2.59342	0.466661	5.53516	6.05512	15.6216	5.2922	Pectinesterase;; Plant invertase/pectin methylesterase inhibitor
c159157.graph_c0	8.39759	2.09926	13.5295	2.41575	21.3444	15.8755	23.0141	13.9366	Protein of unknown function (DUF1298);; Wax ester synthase-like Acyl-CoA acyltransferase domain;; Condensation domain
c164477.graph_c1	2.41112	0.276897	4.47598	1.49745	9.31577	7.96043	16.9739	6.47317	Major intrinsic protein
c165667.graph_c1	15.2525	7.46117	19.2137	6.92937	24.1574	23.1888	22.5884	19.2279	Protein tyrosine kinase;; Protein kinase domain
c168841.graph_c0	4.00445	0.641958	6.69151	2.60789	15.4132	14.1806	26.7329	12.6097	SAD/SRA domain;; zinc finger of C3HC4-type, RING;; Ring finger domain;; Zinc finger, C3HC4 type (RING finger);; Zinc finger, C3HC4 type (RING finger);; RING-type zinc-finger;; zinc-RING finger domain;; Zinc finger, C3HC4 type (RING finger)
c169609.graph_c0	3.56507	0.770309	3.4893	0.587736	9.66085	6.50325	13.0566	6.99845	Myb-like DNA-binding domain;; Myb-like DNA-binding domain;; Myb-like DNA-binding domain
c171322.graph_c0	1.40055	0.292405	1.63832	0.351736	2.2925	2.06642	3.84017	1.73776	Cellulase (glycosyl hydrolase family 5);; Fascin domain
c174884.graph_c0	5.07033	2.28808	5.92349	1.94164	7.95021	11.5181	14.9854	11.1004	Protein of unknown function (DUF1012)
c128486.graph_c0	185.842	77.1469	286.521	188.866	496.313	300.656	674.432	314.34	Tubulin/FtsZ family, GTPase domain;; Tubulin C-terminal domain;; Tubulin/FtsZ family, GTPase domain
c156527.graph_c0	42.7693	20.8613	59.3577	38.0173	98.6122	89.4801	110.746	85.8062	short chain dehydrogenase;; Enoyl-(Acyl carrier protein) reductase;; KR domain
c164812.graph_c0	146.377	75.8341	195.333	152.6	314.942	200.705	382.003	182.087	Thioredoxin;; Thioredoxin-like domain;; AhpC/TSA family;; Thioredoxin
c165942.graph_c0	11.8653	3.34381	14.0517	9.01122	27.1572	11.8482	21.5687	15.6527	Sulfate transporter family;; Sulfate transporter N-terminal domain with GLY motif;; STAS domain;; STAS domain
c168789.graph_c1	15.7613	6.1806	18.5176	14.0103	39.7197	28.9174	57.6142	29.404	--
c168935.graph_c2	10.6254	4.61366	11.8444	8.71766	17.5504	16.5803	22.3113	16.3668	Domain of unknown function (DUF1771)
c163744.graph_c0	0.698766	0.445861	1.06108	0.299627	2.18939	1.84535	3.37809	2.51464	--
c178306.graph_c0	77.8642	16.9353	116.981	25.0671	207.613	116.162	228.157	127.006	RmlD substrate binding domain;; NAD dependent epimerase/dehydratase family;; Polysaccharide biosynthesis protein
c179238.graph_c0	15.8583	10.3874	17.9646	7.97478	28.6346	32.918	73.1995	28.0087	--
c179648.graph_c0	0.614382	0.040236	3.0314	0.53816	9.88579	9.18279	48.2097	6.55731	--
c162050.graph_c1	0.816835	0.37634	2.21009	0.156387	9.6819	4.6059	11.2993	7.00618	B3 DNA binding domain;; AP2 domain
c162495.graph_c0	4.60377	1.40336	5.74705	1.80422	6.47833	6.74365	9.51207	4.90417	--
c163491.graph_c0	8.24169	2.16893	11.1389	5.77263	18.9396	24.6758	28.5192	18.3145	Ribonucleotide reductase, barrel domain;; Ribonucleotide reductase, all-alpha domain;; ATP cone domain
c164863.graph_c0	18.7067	7.5046	25.8245	7.80917	44.6415	28.5871	62.4262	27.2588	Sieve element occlusion N-terminus;; Sieve element occlusion C-terminus
c128230.graph_c0	0.684255	0.0630104	1.59367	0.405849	2.62521	4.59711	5.18477	2.09031	--
c130141.graph_c0	32.7683	17.993	43.5418	11.4776	107.42	48.6437	180.943	63.3129	Fasciclin domain
c164477.graph_c0	9.61064	2.16831	14.6767	8.52539	39.7095	27.6501	61.7166	25.0929	Major intrinsic protein
c177785.graph_c0	17.2874	8.6513	27.9895	15.9514	40.9214	32.9453	33.9226	35.0466	1,3-beta-glucan synthase subunit FKS1, domain-1;; 1,3-beta-glucan synthase component;; Vta1 like;; 1,3-beta-glucan synthase component;; 1,3-beta-glucan synthase component
c171165.graph_c0	1.04964	0.289762	1.5391	0.28582	2.45759	2.22928	1.71996	2.00838	Protein kinase domain;; Leucine Rich repeats (2 copies);; Protein tyrosine kinase;; Leucine rich repeat;; Leucine Rich Repeat;; Leucine rich repeat N-terminal domain;; Leucine Rich repeat;; Phosphotransferase enzyme family;; Leucine rich repeat
c180155.graph_c0	16.1531	5.49229	19.9477	4.97092	31.2137	26.078	42.0241	20.8831	TCP family transcription factor
c151592.graph_c0	10.0689	4.15625	10.3179	4.714	14.0864	15.3386	12.3915	13.0224	Legume lectin domain;; Protein tyrosine kinase;; Protein kinase domain
c153149.graph_c0	7.07189	2.53988	10.3944	2.84314	14.1564	11.1881	18.9942	9.56259	Origin recognition complex subunit 6 (ORC6)
c166366.graph_c0	6.38269	0.525482	8.7434	1.21815	14.6454	12.7342	19.3489	6.49809	PHD-zinc-finger like domain;; PHD-like zinc-binding domain;; PHD-finger;; PHD-finger
c166750.graph_c0	0.829282	0.32206	1.39308	0.176304	3.51004	4.45229	7.27509	3.56538	Leucine rich repeat;; Leucine Rich repeats (2 copies);; Leucine Rich Repeat;; Leucine Rich repeat;; Leucine rich repeat;; Leucine rich repeat N-terminal domain
c170101.graph_c1	3.18588	1.75249	2.83461	1.51611	4.133	5.92742	6.97451	4.57401	--
c177829.graph_c0	2.98733	0.93083	2.71965	0.958535	4.60744	6.03141	4.8143	4.90527	--
c128179.graph_c0	33.1296	8.10604	45.1181	13.5318	67.2124	52.4271	58.4723	39.6899	Leucine Rich repeats (2 copies);; Protein kinase domain;; Leucine rich repeat;; Protein tyrosine kinase;; Leucine Rich Repeat;; Leucine Rich repeat;; Leucine rich repeat N-terminal domain;; Leucine rich repeat
c164201.graph_c0	1.41468	0.180831	1.86229	0.190034	4.11324	3.93556	3.73884	1.69295	--
c164376.graph_c0	1.29514	0.0795939	1.84458	0.130915	2.56548	3.15319	2.27862	1.45111	--
c168126.graph_c0	20.4422	5.84913	26.8211	9.24898	45.6748	32.9682	49.9206	22.5841	MCM2/3/5 family;; Magnesium chelatase, subunit ChlI;; AAA domain (dynein-related subfamily);; MCM N-terminal domain
c168403.graph_c0	3.69567	1.07775	5.75299	1.03751	10.5808	6.17333	11.9036	6.49822	Domain of unknown function (DUF303)
c176010.graph_c0	1.97609	0.226552	2.98751	0.426287	3.06974	2.20784	3.17961	3.10381	DUF761-associated sequence motif;; Domain of unknown function (DUF4378)
c167870.graph_c1	33.1024	16.4849	40.6647	32.4561	54.6715	39.7398	53.6262	40.3956	Endoplasmic Reticulum-Golgi Intermediate Compartment (ERGIC)
c177823.graph_c1	7.26926	2.94658	10.7556	5.80305	10.6358	8.8177	8.15067	10.3096	Retroviral aspartyl protease;; Aspartyl protease;; Reverse transcriptase (RNA-dependent DNA polymerase);; Cytochrome P450;; Cytochrome P450;; Cytochrome P450;; His(2)-Cys(2) zinc finger
c163046.graph_c0	2.0164	0.453705	2.7958	0.583559	4.92082	4.04635	4.58339	2.35223	CDC45-like protein
c174511.graph_c0	74.9579	8.41115	102.97	19.3867	140.014	112.628	134.584	81.0798	--
c177621.graph_c1	8.82936	5.21126	12.1394	3.8509	19.7724	15.1747	19.124	18.9377	AMP-binding enzyme;; AMP-binding enzyme C-terminal domain;; NPH3 family;; NPH3 family;; Defensin-like peptide family
c153672.graph_c0	83.8805	34.8213	108.617	77.3392	131.176	89.9776	127.499	87.3905	--
c166117.graph_c0	8.47373	4.48661	10.9527	8.26166	11.0511	9.00828	12.4158	8.60678	Spc97 / Spc98 family
c169733.graph_c0	6.99452	2.15533	8.57547	2.58504	10.357	11.5627	10.1978	12.5502	Protein phosphatase 2C
c174177.graph_c0	1.91626	1.00061	2.55528	0.850915	2.92837	2.89183	3.16983	3.1269	Tetratricopeptide repeat;; Tetratricopeptide repeat;; Tetratricopeptide repeat;; TPR repeat;; Tetratricopeptide repeat;; Tetratricopeptide repeat;; Tetratricopeptide repeat;; Tetratricopeptide repeat;; Tetratricopeptide repeat;; Leucine Rich repeat;; Leucine Rich repeats (2 copies);; Leucine Rich Repeat
c152046.graph_c0	3.09871	1.45475	4.01159	1.09465	7.08515	9.08096	8.40169	7.81604	Leucine Rich repeats (2 copies);; Leucine rich repeat;; Leucine Rich Repeat;; Leucine rich repeat N-terminal domain;; Leucine Rich repeat
c156143.graph_c0	13.0696	4.02062	11.9002	4.15632	18.1498	19.9206	13.646	13.6125	BURP domain
c167900.graph_c0	10.5268	3.79798	14.8796	6.5532	17.6808	22.9425	18.6415	24.8654	Pleckstrin homology domain;; Oxysterol-binding protein;; PH domain;; Oxysterol-binding protein;; Oxysterol-binding protein;; Oxysterol-binding protein
c167952.graph_c0	15.3389	5.51148	18.6961	9.63227	28.1979	37.3223	26.9992	34.278	--
Cluster 9
c157438.graph_c0	0.382931	0.206023	0.858448	0.809504	2.3661	4.20962	4.85844	3.06033	Cytochrome P450
c178376.graph_c0	9.98697	3.37018	14.0355	12.8381	31.2315	49.8388	64.761	52.4538	Papain family cysteine protease;; Cathepsin propeptide inhibitor domain (I29);; Peptidase C1-like family
c92563.graph_c0	3.45519	0.515628	5.83533	4.53422	11.5518	18.3401	20.2279	18.8595	Enoyl-CoA hydratase/isomerase family
c101117.graph_c0	1.10413	0.428304	2.54806	1.26196	3.66464	5.93134	6.97786	6.55434	NAD dependent epimerase/dehydratase family;; 3-beta hydroxysteroid dehydrogenase/isomerase family;; NADH(P)-binding;; Male sterility protein;; NmrA-like family
c127560.graph_c0	2.92169	0.638211	4.36917	2.50424	7.93674	15.2787	14.2637	12.1128	Microtubule associated protein (MAP65/ASE1 family)
c129643.graph_c0	11.2535	4.8658	17.6937	10.4353	31.786	39.1977	48.9226	41.0026	Serine hydroxymethyltransferase
c132289.graph_c0	1.6775	0.152392	2.23153	1.20908	6.16147	6.17652	6.56623	4.91174	Transferase family
c142890.graph_c0	8.94912	1.29265	14.7761	6.36128	29.8203	36.43	35.7657	35.1515	Aminotransferase class I and II
c146407.graph_c1	0.203314	0.0502079	0.693936	0.176201	1.10114	1.80229	2.24603	2.15936	Pollen allergen;; Rare lipoprotein A (RlpA)-like double-psi beta-barrel
c146670.graph_c0	0.301008	0.0325097	1.01226	0.390552	1.42743	3.22933	2.49939	3.92897	--
c156845.graph_c0	15.6977	3.68837	31.2322	15.2415	96.965	53.2939	84.7454	61.4744	Aldo/keto reductase family
c158405.graph_c1	2.49545	0.499197	3.12966	1.70828	5.80706	11.533	17.4423	9.48101	--
c158503.graph_c0	0.84459	0.228067	3.64667	0.883358	8.03743	9.02788	10.2118	8.89641	Patatin-like phospholipase
c159992.graph_c0	0.480692	0.024058	1.65448	0.643176	4.8085	6.43616	12.672	7.53946	Ras family;; Miro-like protein
c160633.graph_c0	0.0836799	0.0177801	0.747724	0.356026	2.40269	3.2012	7.33429	5.31694	Calcineurin-like phosphoesterase
c163736.graph_c0	9.21344	2.07603	13.2186	6.05521	21.1742	33.4628	32.0595	35.6871	ACT domain;; ACT domain
c165001.graph_c0	0.752896	0.264036	1.0153	0.579949	1.8295	2.62062	1.81509	2.51057	Cellulose synthase;; Glycosyltransferase like family 2;; Glycosyl transferase family group 2
c165340.graph_c0	0.416312	0.10529	0.855505	0.732258	2.67432	6.66107	6.09547	7.569	Alpha amylase, catalytic domain;; Alpha-amylase C-terminal beta-sheet domain
c166988.graph_c0	0.996396	0.283322	1.67358	0.932248	3.31472	4.13258	5.0895	6.04809	K+ potassium transporter;; K+ potassium transporter
c167051.graph_c0	4.41174	2.05812	7.81618	3.97093	12.3613	15.8594	11.9146	17.4551	ABC-2 type transporter;; ABC transporter;; Plant PDR ABC transporter associated;; AAA domain;; AAA domain;; ATPase family associated with various cellular activities (AAA);; ABC-2 type transporter
c167649.graph_c0	0.847899	0.37075	1.34841	0.798294	2.84131	3.8398	2.71238	3.21461	Phospholipase D C terminal;; C2 domain;; Phospholipase D Active site motif;; PLD-like domain
c167780.graph_c0	3.83345	1.55265	7.20368	3.48881	9.7298	13.8723	13.2335	15.2135	Cytoplasmic Fragile-X interacting family;; Cytoplasmic Fragile-X interacting family
c168010.graph_c0	1.27828	0.212045	1.79291	1.02028	3.2957	6.31089	5.43114	5.28534	Chalcone-flavanone isomerase
c169486.graph_c0	24.1737	6.21985	32.5724	17.8875	63.7417	94.4555	62.5635	91.0002	Subtilase family;; Peptidase inhibitor I9;; PA domain
c169936.graph_c1	18.357	3.67001	59.6574	24.171	142.836	314.088	283.149	331.195	NUDIX domain
c170456.graph_c0	14.2705	5.79643	20.3553	16.0814	44.1644	58.0538	76.6856	53.2378	Dehydratase family
c170792.graph_c0	1.23347	0.446566	2.22039	1.06395	3.35243	4.5363	4.63214	4.76797	HEAT repeats;; Adaptin N terminal region;; HEAT repeat;; HEAT repeat associated with sister chromatid cohesion
c170883.graph_c0	0.990186	0.0751445	2.93154	0.748559	7.3619	8.83282	14.1743	12.0587	NAD dependent epimerase/dehydratase family
c170980.graph_c0	0.367207	0.178608	0.755869	0.534767	1.59143	2.71398	2.29098	1.9646	Domain of unknown function DUF221;; Late exocytosis, associated with Golgi transport;; Domain of unknown function (DUF4463)
c171775.graph_c0	1.28601	0.557532	3.2928	1.91896	7.63803	11.3018	10.0352	15.595	--
c173065.graph_c0	4.01647	1.22746	5.52069	3.12279	9.35274	17.0513	23.1509	15.3395	Permease family
c174738.graph_c3	1.99499	0.354999	4.08021	3.90939	8.14598	15.7632	19.721	24.2667	LSD1 zinc finger
c175509.graph_c0	0.701718	0.273306	1.39628	0.861928	4.18819	6.77132	5.54688	4.64807	--
c177338.graph_c0	34.0447	5.81799	59.8373	33.2257	116.381	173.19	213.484	199.297	Aldehyde dehydrogenase family
c177555.graph_c1	0.721216	0.341378	1.26695	0.66581	2.05959	3.07951	3.33726	2.88095	Kinesin motor domain;; Kinesin motor
c178522.graph_c0	8.98955	1.6416	13.9077	6.83648	25.6069	28.3973	38.2298	27.395	Protein of unknown function (DUF4057)
c178878.graph_c0	10.393	4.47358	18.8264	14.0725	36.1183	50.7315	48.3671	50.1389	Serine hydroxymethyltransferase
c179007.graph_c0	0.409772	0.0480437	0.204343	0.310828	1.52504	4.0581	4.2557	3.99955	--
c179340.graph_c0	5.90727	2.22262	9.61297	6.97257	15.7268	27.956	38.2727	28.7665	Granulin
c87431.graph_c0	10.4587	1.2658	17.9522	10.7731	27.634	37.647	41.0498	32.751	Probable lipid transfer
c87610.graph_c0	0.604515	0.0519455	0.800752	0.393089	1.51744	5.11229	4.43691	5.19517	Fasciclin domain
c87614.graph_c0	0.322905	0.0266952	0.216602	0.189332	0.864047	1.43104	2.18142	1.16876	Leucine Rich repeats (2 copies);; Leucine rich repeat;; Leucine Rich Repeat;; Leucine Rich repeat;; Leucine rich repeat
c87657.graph_c0	2.53087	0.864018	3.90134	2.1292	8.22081	11.4502	14.8926	10.0458	Pollen proteins Ole e I like
c88053.graph_c0	11.5308	3.75467	19.1752	12.2233	38.1576	60.4993	52.604	56.123	Strictosidine synthase;; SMP-30/Gluconolaconase/LRE-like region;; NHL repeat
c88240.graph_c0	13.7657	4.94058	21.5655	10.3123	42.5034	64.4692	61.0233	53.4535	Probable lipid transfer;; Protease inhibitor/seed storage/LTP family
c88435.graph_c0	1.54005	0.286755	2.60816	1.12142	6.17657	12.893	16.8575	10.701	Putative S-adenosyl-L-methionine-dependent methyltransferase
c88447.graph_c0	0.250694	0.0330116	0.835391	0.281625	1.77633	3.03429	8.2041	3.77553	2OG-Fe(II) oxygenase superfamily;; non-haem dioxygenase in morphine synthesis N-terminal
c114871.graph_c0	54.1695	29.2264	80.6514	61.9746	124.442	155.527	244.382	125.123	Core histone H2A/H2B/H3/H4
c124472.graph_c0	15.432	9.13662	19.3094	22.6633	23.0041	29.0274	27.839	25.2737	Membrane transport protein
c128553.graph_c0	238.675	80.16	332.524	360.049	457.741	465.165	561.499	391.527	Major intrinsic protein
c129304.graph_c0	1.19246	0.318823	2.20925	1.72338	5.94693	11.7119	8.79708	11.0145	Cyclin, N-terminal domain;; Cyclin, C-terminal domain
c130420.graph_c0	8.34307	3.71202	14.2519	10.1182	20.8069	27.3477	29.6454	27.0099	Enoyl-(Acyl carrier protein) reductase
c141567.graph_c0	12.371	5.01292	19.2321	17.8832	28.5587	47.8038	35.5254	41.97	--
c145257.graph_c0	2.39482	0.36678	3.42218	2.10199	4.72803	10.2728	7.81696	10.1028	NPH3 family
c151002.graph_c0	17.1686	9.00059	27.1417	35.3326	47.3054	56.2835	72.766	56.8681	Carbamoyl-phosphate synthase L chain, ATP binding domain;; Biotin carboxylase C-terminal domain;; Carbamoyl-phosphate synthase L chain, N-terminal domain;; ATP-grasp domain;; ATP-grasp domain;; D-ala D-ala ligase C-terminus;; RimK-like ATP-grasp domain
c152540.graph_c0	82.3473	45.6936	97.1952	93.233	150.025	216.988	252.644	215.263	14-3-3 protein
c155317.graph_c0	4.65892	1.64173	6.65104	7.88601	12.8869	11.5892	13.9198	9.63626	Helix-loop-helix DNA-binding domain
c156845.graph_c0	15.6977	3.68837	31.2322	15.2415	96.965	53.2939	84.7454	61.4744	Aldo/keto reductase family
c157037.graph_c0	25.9169	12.2943	34.6195	47.3776	64.8981	92.388	103.866	85.2262	Aminotransferase class I and II;; Allinase
c158060.graph_c0	4.86409	2.04311	8.05977	5.13075	11.9312	8.6984	11.5223	9.79833	E1-E2 ATPase;; Cation transporter/ATPase, N-terminus;; Putative hydrolase of sodium-potassium ATPase alpha subunit;; haloacid dehalogenase-like hydrolase;; Cation transporting ATPase, C-terminus;; Putative hydrolase of sodium-potassium ATPase alpha subunit;; haloacid dehalogenase-like hydrolase;; haloacid dehalogenase-like hydrolase;; Cation transporting ATPase, C-terminus
c160375.graph_c0	15.3427	6.43865	24.2119	21.5867	27.0002	21.0349	30.2325	24.2924	--
c160925.graph_c0	329.146	125.529	561.728	400.145	1367.51	1770.77	2989.93	2064.97	--
c161115.graph_c0	5.92482	2.65602	5.81859	6.64532	11.0068	10.0946	12.1566	10.3796	DNA photolyase;; FAD binding domain of DNA photolyase;; FAD binding domain of DNA photolyase
c162772.graph_c1	23.2701	13.2518	31.9218	28.5526	50.5699	39.9811	67.9004	34.7665	Putative tRNA binding domain
c163045.graph_c0	6.62635	2.48894	8.20725	7.74449	9.73857	6.94817	10.214	9.79855	N-(5'phosphoribosyl)anthranilate (PRA) isomerase
c163303.graph_c0	18.638	13.3826	23.4562	27.4344	47.4391	39.7319	63.733	44.5633	--
c164642.graph_c0	8.86386	5.28622	14.1427	10.4297	20.4779	24.959	22.6216	23.6362	ThiF family
c165150.graph_c0	7.74384	3.68643	11.3689	9.89937	21.3497	23.5102	29.4167	23.8154	Type I 3-dehydroquinase;; Shikimate dehydrogenase substrate binding domain;; Shikimate / quinate 5-dehydrogenase;; NADP oxidoreductase coenzyme F420-dependent;; Saccharopine dehydrogenase;; FAD binding domain
c165760.graph_c1	55.965	38.2719	70.3828	95.9283	86.577	74.5067	98.3544	65.6269	Alpha/beta hydrolase family;; alpha/beta hydrolase fold;; Alpha/beta hydrolase family
c166486.graph_c1	46.2382	23.2517	59.1604	45.8577	91.6044	102.555	105.497	92.7331	Eukaryotic glutathione synthase, ATP binding domain;; Eukaryotic glutathione synthase
c166735.graph_c0	9.50626	5.84909	14.7225	12.0894	19.3783	21.7323	19.4842	21.1126	VEFS-Box of polycomb protein
c167265.graph_c0	2.19033	0.960651	4.71599	8.2353	30.9609	56.9314	64.2941	50.6092	Pollen proteins Ole e I like
c167766.graph_c0	1089.62	788.207	1451.02	2059.01	2195.66	2319.69	2832.02	2274.31	Peroxidase
c167780.graph_c0	3.83345	1.55265	7.20368	3.48881	9.7298	13.8723	13.2335	15.2135	Cytoplasmic Fragile-X interacting family;; Cytoplasmic Fragile-X interacting family
c167977.graph_c0	8.05841	2.61373	13.2366	10.1547	28.5622	29.7865	64.6153	28.8372	Glycosyl hydrolase family 1
c168872.graph_c0	20.2165	12.3047	27.99	26.4705	52.6123	39.399	73.0731	45.9808	Glutamate/Leucine/Phenylalanine/Valine dehydrogenase;; Glu/Leu/Phe/Val dehydrogenase, dimerisation domain;; Glutamate/Leucine/Phenylalanine/Valine dehydrogenase
c169224.graph_c0	229.772	141.788	288.552	284.972	477.947	621.92	673.465	585.901	Triosephosphate isomerase;; Triosephosphate isomerase
c169486.graph_c0	24.1737	6.21985	32.5724	17.8875	63.7417	94.4555	62.5635	91.0002	Subtilase family;; Peptidase inhibitor I9;; PA domain
c170123.graph_c0	30.8124	17.8076	40.5676	35.0425	67.6109	63.8434	68.5241	63.3393	Permease family;; Permease family;; Permease family
c170446.graph_c2	17.4749	7.94465	19.9443	22.4489	29.3494	30.6958	36.4301	34.4118	--
c170456.graph_c0	14.2705	5.79643	20.3553	16.0814	44.1644	58.0538	76.6856	53.2378	Dehydratase family
c170534.graph_c0	11.1944	5.94655	10.9598	12.0339	11.8452	17.1576	16.7157	14.9503	--
c170595.graph_c0	131.486	52.8024	198.603	281.523	348.941	684.014	883.539	596.592	D-isomer specific 2-hydroxyacid dehydrogenase, NAD binding domain
c170825.graph_c1	16.9487	10.0659	21.7111	18.3871	30.0342	28.3015	39.3482	29.961	Protein of unknown function (DUF3754)
c171123.graph_c0	118.612	69.3676	135.491	130.748	231.249	256.206	291.332	258.05	Pyridine nucleotide-disulphide oxidoreductase;; Pyridine nucleotide-disulphide oxidoreductase
c171194.graph_c0	45.7752	25.1706	53.3157	57.2976	71.994	109.336	109.802	111.983	--
c171371.graph_c1	13.7533	8.22545	14.6357	18.6888	17.5984	17.8885	21.5104	18.2187	Adaptor complexes medium subunit family;; Adaptor complexes medium subunit family
c171428.graph_c0	21.9984	10.089	31.9889	28.0186	42.1701	33.5657	45.561	33.4182	Proteolipid membrane potential modulator
c171558.graph_c0	87.926	39.1702	121.637	81.4072	186.706	269.837	225.225	270.32	ATP synthase alpha/beta family, nucleotide-binding domain;; ATP synthase alpha/beta family, beta-barrel domain;; ATP synthase alpha/beta family, nucleotide-binding domain
c172739.graph_c0	31.5892	14.1337	46.0247	33.4507	59.4145	72.9668	70.4198	66.9507	--
c173300.graph_c0	14.0462	7.42833	16.771	15.9919	22.5511	24.495	36.402	25.297	--
c173674.graph_c0	45.9444	27.3643	61.6242	52.1856	92.9434	70.2612	86.157	71.0914	EPSP synthase (3-phosphoshikimate 1-carboxyvinyltransferase);; EPSP synthase (3-phosphoshikimate 1-carboxyvinyltransferase)
c174161.graph_c0	22.8193	9.35857	32.8103	23.3907	43.9702	46.2685	59.7021	44.7089	Dihydrofolate reductase;; Thymidylate synthase;; Thymidylate synthase
c174738.graph_c3	1.99499	0.354999	4.08021	3.90939	8.14598	15.7632	19.721	24.2667	LSD1 zinc finger
c174986.graph_c1	16.0941	9.88898	19.7923	19.0525	24.5966	25.9936	24.8872	28.7452	Vacuolar 14 Fab1-binding region;; HEAT repeat;; HEAT repeats;; non-SMC mitotic condensation complex subunit 1;; HEAT-like repeat;; CLASP N terminal;; Vacuolar protein 14 C-terminal Fig4p binding
c175242.graph_c1	11.0095	4.81603	12.5196	10.3057	21.2901	18.4328	17.4735	16.9714	Carbohydrate-binding protein of the ER;; Di-glucose binding within endoplasmic reticulum
c175432.graph_c0	73.4321	37.0098	97.6271	73.8236	170.51	222.517	178.39	229.224	PPR repeat;; PPR repeat family;; PPR repeat;; Pentatricopeptide repeat domain;; DYW family of nucleic acid deaminases;; Malic enzyme, N-terminal domain;; Malic enzyme, NAD binding domain;; Malic enzyme, NAD binding domain
c175777.graph_c1	21.7651	12.1651	24.1439	29.9554	34.6044	38.3566	37.0099	40.1943	Cys/Met metabolism PLP-dependent enzyme;; Cys/Met metabolism PLP-dependent enzyme
c176163.graph_c0	27.9478	13.586	39.8788	30.7659	51.5257	52.4494	54.7725	53.0929	HEAT-like repeat;; HEAT repeat;; Dos2-interacting transcription regulator of RNA-Pol-II
c176216.graph_c0	17.5126	6.884	26.1076	19.2797	42.7151	54.0016	40.5281	52.9565	Prenyltransferase and squalene oxidase repeat;; Prenyltransferase-like;; Prenyltransferase-like;; Pectic acid lyase;; Prenyltransferase and squalene oxidase repeat;; Prenyltransferase-like;; Prenyltransferase-like
c176521.graph_c0	24.1991	12.1638	34.2229	43.1986	41.6438	72.6086	68.0662	69.4171	NAD dependent epimerase/dehydratase family;; 3-beta hydroxysteroid dehydrogenase/isomerase family;; Male sterility protein
c176661.graph_c2	39.0571	19.8063	48.067	37.7869	57.2915	55.828	62.9721	57.4189	V-ATPase subunit H;; Rab3 GTPase-activating protein catalytic subunit;; Rab3 GTPase-activating protein catalytic subunit;; V-ATPase subunit H
c176710.graph_c0	42.3942	22.3872	49.1215	40.7528	93.8152	81.0118	90.2418	69.4268	Oligosaccharyl transferase STT3 subunit
c177271.graph_c0	15.3747	8.01003	19.5009	18.6564	35.3447	47.6173	46.2814	55.1914	--
c177318.graph_c0	16.304	8.93074	24.1524	28.0612	40.7946	59.3315	72.5446	57.1602	Glycosyl hydrolase family 9;; Carbohydrate binding domain CBM49;; Enoyl-(Acyl carrier protein) reductase
c177834.graph_c1	48.2947	18.014	68.2341	42.782	93.6968	87.272	108.726	79.7821	Oligosaccharyltransferase subunit Ribophorin II
c178136.graph_c0	576.381	163.099	1024.19	827.024	2134.68	1820.22	2902.43	1594.4	--
c178376.graph_c0	9.98697	3.37018	14.0355	12.8381	31.2315	49.8388	64.761	52.4538	Papain family cysteine protease;; Cathepsin propeptide inhibitor domain (I29);; Peptidase C1-like family
c178561.graph_c0	6.93656	3.25373	9.40177	9.1711	14.7154	11.9521	17.1849	10.6488	--
c178878.graph_c0	10.393	4.47358	18.8264	14.0725	36.1183	50.7315	48.3671	50.1389	Serine hydroxymethyltransferase
c88032.graph_c0	8.85628	4.67943	9.55914	10.6146	13.1123	18.9461	18.0257	20.8535	Pectinesterase;; Pectinesterase
c88053.graph_c0	11.5308	3.75467	19.1752	12.2233	38.1576	60.4993	52.604	56.123	Strictosidine synthase;; SMP-30/Gluconolaconase/LRE-like region;; NHL repeat
c88234.graph_c0	106.585	56.296	136.618	138.568	181.231	330.377	328.394	295.183	Mitochondrial carrier protein
c90973.graph_c0	33.5823	17.2721	53.5564	65.5234	92.0539	140.983	185.185	157.817	Domain of unknown function (DUF303)
c128460.graph_c0	0.949479	0.474385	1.7664	2.26733	7.90909	9.50561	36.7333	10.1203	--
c129304.graph_c0	1.19246	0.318823	2.20925	1.72338	5.94693	11.7119	8.79708	11.0145	Cyclin, N-terminal domain;; Cyclin, C-terminal domain
c144515.graph_c0	1.40105	0.310206	6.37163	8.73809	35.3199	87.4424	63.4282	76.3894	--
c146472.graph_c0	0.147534	0.141773	1.57515	0.81113	1.60745	5.09355	8.63454	4.08232	--
c167265.graph_c0	2.19033	0.960651	4.71599	8.2353	30.9609	56.9314	64.2941	50.6092	Pollen proteins Ole e I like
c128666.graph_c0	0.821319	0.317472	1.54558	2.37311	3.72967	2.13911	6.54913	1.03521	Pectinesterase;; Plant invertase/pectin methylesterase inhibitor
c153660.graph_c0	4.89433	1.9978	13.1883	15.585	19.1989	33.1148	24.4819	31.951	GDSL-like Lipase/Acylhydrolase;; GDSL-like Lipase/Acylhydrolase family
c158730.graph_c0	52.3008	34.3869	76.2667	80.2457	137.858	210.409	173.844	196.55	UTP--glucose-1-phosphate uridylyltransferase;; UTP--glucose-1-phosphate uridylyltransferase
c160176.graph_c0	20.6441	11.4846	27.8454	37.5771	37.1239	53.2379	52.249	49.8054	Triose-phosphate Transporter family;; UAA transporter family;; EamA-like transporter family
c164782.graph_c0	36.5747	29.825	43.5604	56.3599	61.1696	70.7803	64.692	61.9161	ThiF family
c167275.graph_c1	24.2154	15.7553	26.462	36.5451	32.4528	26.2875	39.1477	22.1258	--
c177797.graph_c1	1.25195	0.762826	2.20713	3.79821	2.23118	2.91999	4.32643	4.28312	Retrotransposon gag protein
c177509.graph_c1	6.19007	2.9272	8.67379	7.99067	8.74472	7.43401	8.98118	8.37155	Cellulose synthase;; GPI-GlcNAc transferase complex, PIG-H component
c165031.graph_c0	11.0437	6.37726	11.3088	14.3275	13.9951	10.5465	11.4631	12.0302	Amino acid permease;; Amino acid permease;; Amino acid permease;; Amino acid permease;; C-terminus of AA_permease
c172983.graph_c0	0.612619	0.0551012	1.43885	0.497596	1.88029	3.23309	2.78707	4.88992	--
c176110.graph_c0	0.761563	0.229037	1.14451	0.684166	1.94711	2.56598	1.92795	2.87967	ABC transporter transmembrane region;; ABC transporter;; AAA domain;; RecF/RecN/SMC N terminal domain;; AAA ATPase domain;; P-loop containing region of AAA domain;; AAA domain;; AAA domain;; Predicted ATPase of the ABC class;; Protein of unknown function, DUF258;; Part of AAA domain;; Zeta toxin;; Domain of unknown function DUF87;; Molybdopterin guanine dinucleotide synthesis protein B;; ATPase f…
c87752.graph_c0	0.747592	0.0940873	2.04048	0.704514	5.08995	7.16076	4.20259	8.24122	VQ motif
c88899.graph_c0	3.59665	0.379695	5.03025	2.66695	7.93766	13.6577	9.40719	13.846	Copper amine oxidase, enzyme domain
c147022.graph_c0	14.1947	8.38408	18.6707	20.2845	23.0378	21.2263	19.2899	20.6504	--
c151917.graph_c0	7.0794	2.8234	9.06011	7.90193	8.41892	10.3366	9.14112	9.41686	pfkB family carbohydrate kinase
c165031.graph_c0	11.0437	6.37726	11.3088	14.3275	13.9951	10.5465	11.4631	12.0302	Amino acid permease;; Amino acid permease;; Amino acid permease;; Amino acid permease;; C-terminus of AA_permease
c171028.graph_c2	11.1653	7.34246	12.5375	17.8711	16.8243	13.0859	12.3714	13.0183	Inositol monophosphatase family
c173030.graph_c0	8.43913	5.27711	9.0524	10.0601	10.4826	12.9557	11.7424	12.7053	Magnesium transporter NIPA;; Multidrug resistance efflux transporter;; EamA-like transporter family;; Eukaryotic protein of unknown function (DUF914)
c173401.graph_c1	39.0823	20.1419	53.3936	36.9782	66.726	57.6247	59.5168	62.5881	AAA domain;; Putative exonuclease SbcCD, C subunit;; Rad50 zinc hook motif
c176008.graph_c1	17.371	8.04637	19.7931	17.9312	28.9673	26.3982	18.1032	22.8102	Protein phosphatase 2A regulatory B subunit (B56 family)
c87719.graph_c0	3.05372	1.51106	5.45537	4.61696	7.68493	8.52284	6.27796	8.74953	Region in Clathrin and VPS;; Clathrin propeller repeat;; Clathrin-H-link;; Clathrin, heavy-chain linker
c154319.graph_c0	4.04242	0.827911	6.88487	6.42841	5.31905	3.91696	6.71913	4.0999	Hpt domain
c171028.graph_c2	11.1653	7.34246	12.5375	17.8711	16.8243	13.0859	12.3714	13.0183	Inositol monophosphatase family
c173786.graph_c0	13.6996	4.12853	22.047	10.5201	33.6475	35.0148	36.7972	41.8875	AMP-binding enzyme;; AMP-binding enzyme C-terminal domain
c87115.graph_c0	0.821386	0.0736204	2.00025	0.634745	4.09231	3.92284	3.93521	1.76859	--
c128315.graph_c0	7.29161	1.05163	9.56345	6.99768	9.96592	9.55774	7.85475	7.02689	--
c143156.graph_c0	14.6167	8.24236	13.0929	15.6543	17.134	17.528	15.469	17.2707	--
c157602.graph_c0	227.097	108.271	253.334	216.401	322.953	341.475	262.206	324.826	56kDa selenium binding protein (SBP56);; 56kDa selenium binding protein (SBP56);; 56kDa selenium binding protein (SBP56)
c160313.graph_c0	5.33466	1.9013	7.1267	5.08235	7.45286	10.9163	8.1999	11.2257	CRAL/TRIO domain;; Divergent CRAL/TRIO domain;; CRAL/TRIO, N-terminal domain
c166141.graph_c0	124.523	51.2515	184.505	207.516	259.631	196.888	133.586	183.766	Universal stress protein family
c167104.graph_c0	8.51017	3.41716	17.326	8.92726	22.7072	20.4105	12.6691	20.0904	1,3-beta-glucan synthase subunit FKS1, domain-1;; Vta1 like
c168307.graph_c0	2.21208	1.27463	4.22303	2.9328	6.09824	6.29122	4.40746	6.92115	PH domain associated with Beige/BEACH;; Beige/BEACH domain;; Domain of Unknown Function (DUF1088)
c169414.graph_c0	11.0217	5.59518	13.7205	12.9483	16.9335	11.6336	14.916	13.1371	--
c170044.graph_c0	4.14307	1.00838	5.43447	5.29336	5.58728	4.57425	5.57239	3.09131	non-haem dioxygenase in morphine synthesis N-terminal;; 2OG-Fe(II) oxygenase superfamily
c170085.graph_c1	17.2414	6.18566	22.9731	14.232	33.016	31.3971	27.6595	35.5338	Copine;; Zinc finger, C3HC4 type (RING finger)
c174306.graph_c0	34.2929	17.8978	42.706	36.0237	42.7176	39.744	34.0567	46.987	Protein kinase domain;; Protein tyrosine kinase;; Protein kinase domain
c174343.graph_c0	9.37135	4.56472	10.7917	10.1767	12.4673	13.2	9.92854	12.9022	WD domain, G-beta repeat;; WD domain, G-beta repeat
c176186.graph_c2	54.5516	31.7592	62.5892	63.1945	72.0663	70.5246	55.2664	69.6662	Phosphoenolpyruvate carboxylase
c144654.graph_c0	1.50814	0.310658	4.39266	1.74389	6.1313	9.80248	4.24428	14.0755	Domain of unknown function (DUF588);; Domain of unknown function (DUF588)
c158035.graph_c1	17.1409	3.98789	26.0768	12.0519	52.5469	52.3602	43.8269	52.9421	Glycine cleavage system P-protein;; Aminotransferase class-V;; Beta-eliminating lyase
c166055.graph_c0	5.21465	2.19969	7.2752	4.34238	10.4208	16.8214	10.8536	17.0565	Protein of unknown function (DUF4005);; IQ calmodulin-binding motif
c147426.graph_c0	11.0999	5.47151	11.9133	13.456	10.7477	10.9489	9.37079	12.5521	--
c152953.graph_c0	5.54926	1.18496	8.25089	6.17293	7.1922	10.3781	4.91354	12.8409	ABC transporter transmembrane region 2
c169260.graph_c2	2.52333	0.337983	3.30964	4.18346	5.93347	18.2728	9.228	15.0752	Sugar (and other) transporter;; Major Facilitator Superfamily
c169806.graph_c0	7.38107	3.27779	11.1289	9.26933	11.0705	13.3215	7.71148	13.4929	EF-hand domain pair;; EF hand;; EF-hand domain;; EF-hand domain pair
c172730.graph_c0	9.45649	4.26852	11.8683	8.40889	17.8617	28.5195	18.2526	28.6874	Galactose oxidase, central domain;; Kelch motif;; Kelch motif;; Galactose oxidase, central domain;; Kelch motif;; Kelch motif
c172798.graph_c0	3.99819	2.3215	5.35913	5.95347	8.33778	12.1455	10.0412	11.8755	Bacterial Ig-like domain (group 2)
c174224.graph_c0	31.121	17.5945	38.7489	33.6721	63.9377	83.3373	61.2032	87.3806	tify domain;; Divergent CCT motif
c177966.graph_c0	22.5644	11.1514	37.574	27.6547	47.1779	72.1849	43.9606	67.7264	Conserved region in glutamate synthase;; Glutamate synthase central domain;; GXGXG motif;; Glutamine amidotransferases class-II;; Dihydroprymidine dehydrogenase domain II, 4Fe-4S cluster;; Pyridine nucleotide-disulphide oxidoreductase;; Pyridine nucleotide-disulphide oxidoreductase;; NAD(P)-binding Rossmann-like domain;; Pyridine nucleotide-disulphide oxidoreductase;; Flavin containing amine oxid…
c128485.graph_c0	0.557139	0.0280078	0.596846	0.189768	0.793183	1.68505	2.00635	1.99235	--
c129500.graph_c0	14.3967	3.8586	20.966	9.78665	21.4507	30.6321	29.0856	42.9158	Plastocyanin-like domain
c172730.graph_c0	9.45649	4.26852	11.8683	8.40889	17.8617	28.5195	18.2526	28.6874	Galactose oxidase, central domain;; Kelch motif;; Kelch motif;; Galactose oxidase, central domain;; Kelch motif;; Kelch motif
c176689.graph_c0	0.427374	0.0724441	0.442517	0.304339	0.939712	3.00391	1.92788	3.2886	Cytochrome P450
c179982.graph_c0	7.26805	2.42454	16.6117	10.9638	28.301	67.1572	50.6369	102.919	--
c126672.graph_c0	12.6175	4.58692	14.9594	16.2255	18.9996	23.9912	14.3149	28.6532	--
c156928.graph_c0	67.5978	29.1906	97.9931	99.417	204.812	480.785	430.98	487.953	Cathepsin propeptide inhibitor domain (I29);; Papain family cysteine protease
c163444.graph_c0	4.85208	3.12511	6.28282	6.54314	7.15804	7.47964	5.3653	8.2543	Protein of unknown function (DUF726)
c166360.graph_c0	7.92121	4.31023	10.8034	11.0213	15.7558	25.3643	20.155	26.1088	Thioesterase-like superfamily;; Cyclic nucleotide-binding domain;; Acyl-CoA thioesterase;; Acyl-CoA thioesterase;; Thioesterase-like superfamily
c168212.graph_c0	5.11798	2.51285	5.87438	5.01794	6.15389	9.98415	6.15352	8.23068	Ferroportin1 (FPN1);; Ferroportin1 (FPN1)
c171761.graph_c0	3.59209	1.41985	6.38299	3.93375	7.71902	10.8757	6.96628	16.8345	ABC transporter transmembrane region;; ABC transporter;; Predicted ATPase of the ABC class;; ABC transporter;; Protein of unknown function (DUF1602);; ABC transporter transmembrane region;; Protein of unknown function (DUF1602)
c171883.graph_c0	4.30406	1.64735	5.28417	6.72775	7.29109	14.69	11.7389	14.3418	Domain of unknown function DUF221;; Late exocytosis, associated with Golgi transport;; Domain of unknown function (DUF4463)
c171945.graph_c0	16.9312	11.2766	21.8968	20.56	22.3767	25.4397	17.9977	25.4657	--
c172611.graph_c0	23.6567	8.50641	34.3231	35.1687	61.1466	122.912	85.6603	137.227	Aminotransferase class-III;; Aminotransferase class-III
c175373.graph_c0	15.2959	9.22701	18.0338	17.7288	22.9333	26.5908	17.3684	27.6027	E3 ubiquitin-protein ligase UBR4;; Zinc finger, ZZ type
c130530.graph_c0	3.42252	0.832529	4.77916	2.24109	9.67417	10.2396	7.61718	8.79294	--
c172611.graph_c0	23.6567	8.50641	34.3231	35.1687	61.1466	122.912	85.6603	137.227	Aminotransferase class-III;; Aminotransferase class-III
c179556.graph_c0	2.09509	0.348651	3.10734	1.12533	5.49251	12.3869	8.04886	13.2525	Glycosyl hydrolases family 35
c128461.graph_c0	34.327	16.3852	43.6329	40.958	99.7717	141.578	94.2072	173.487	Xylanase inhibitor C-terminal;; Xylanase inhibitor N-terminal;; Eukaryotic aspartyl protease
c170847.graph_c0	5.79823	2.37551	8.97347	7.58549	9.78474	16.9863	8.38959	16.8374	GXGXG motif;; Conserved region in glutamate synthase
c177169.graph_c0	84.2836	55.8118	94.2111	101.496	136.861	201.824	184.531	200.158	Aminotransferase class I and II;; Aminotransferase class I and II;; Aminotransferase class I and II
c128461.graph_c0	34.327	16.3852	43.6329	40.958	99.7717	141.578	94.2072	173.487	Xylanase inhibitor C-terminal;; Xylanase inhibitor N-terminal;; Eukaryotic aspartyl protease
c169721.graph_c1	2.28514	0.526025	3.43996	1.75135	4.35246	15.2587	6.11368	14.5095	--
c177873.graph_c0	2.23758	0.934953	2.25737	2.62226	3.1034	6.37732	3.93185	4.88955	ABC transporter transmembrane region;; ABC transporter;; ABC transporter
c172161.graph_c0	1.8025	1.07347	3.27126	3.03287	5.59006	10.6067	6.46147	10.2751	Ethylene-responsive protein kinase Le-CTR1
c176496.graph_c0	82.3428	23.1113	114.831	52.2155	115.292	187.72	124.345	150.857	PPR repeat;; PPR repeat family;; Pentatricopeptide repeat domain;; PPR repeat;; Trypsin and protease inhibitor
c88237.graph_c0	2.34373	0.997916	2.66796	2.19525	5.46171	7.9713	3.75323	8.82881	UDP-glucoronosyl and UDP-glucosyl transferase
c172679.graph_c3	4.62883	3.55178	5.56696	8.0822	6.10285	8.31764	10.3157	9.36953	Haloacid dehalogenase-like hydrolase
c171612.graph_c0	4.01924	1.42237	5.84278	2.69176	7.70861	11.307	8.41644	11.3513	Cullin family;; Anaphase promoting complex (APC) subunit 2
c169293.graph_c0	32.9369	19.1183	50.5309	35.8435	91.5527	145.517	67.4701	125.444	Sodium/calcium exchanger protein
c169293.graph_c0	32.9369	19.1183	50.5309	35.8435	91.5527	145.517	67.4701	125.444	Sodium/calcium exchanger protein
c165594.graph_c0	3.64829	2.1801	4.96769	4.98767	6.05922	8.93075	7.40581	11.7388	Pyridine nucleotide-disulphide oxidoreductase;; Pyridine nucleotide-disulphide oxidoreductase;; Pyridine nucleotide-disulphide oxidoreductase
c172362.graph_c0	7.77766	3.57425	16.4539	9.71236	32.1033	58.4503	37.749	75.4696	Aromatic amino acid lyase
c177731.graph_c0	42.4467	22.9473	61.5504	56.8922	107.503	229.631	153.652	222.627	tRNA synthetases class II (D, K and N);; GAD domain;; Phosphoglucomutase/phosphomannomutase, alpha/beta/alpha domain III;; tRNA synthetases class II (D, K and N)
c157185.graph_c1	0.378294	0.16037	0.799308	0.352463	1.30499	2.81676	1.38288	2.20602	POT family
c172362.graph_c0	7.77766	3.57425	16.4539	9.71236	32.1033	58.4503	37.749	75.4696	Aromatic amino acid lyase
c174751.graph_c0	3.20772	1.3921	3.22663	2.80162	5.43806	9.64877	5.62783	9.95869	Ion transport protein;; Cyclic nucleotide-binding domain
c145331.graph_c0	15.0853	5.62918	21.349	16.5294	43.9285	99.7553	69.9433	111.745	Aminomethyltransferase folate-binding domain;; Aminomethyltransferase folate-binding domain;; Glycine cleavage T-protein C-terminal barrel domain
c160526.graph_c0	5.5482	2.26548	8.37423	9.76519	8.58749	15.9819	7.60787	15.9129	Transmembrane amino acid transporter protein
c168035.graph_c0	10.5513	5.11545	14.8328	11.136	21.8698	47.572	29.2237	48.5884	Aminotransferase class I and II
c173381.graph_c1	20.6442	14.7426	26.4807	28.3623	43.8691	63.6565	57.4581	73.1599	C2 domain
c175843.graph_c0	9.85178	5.08845	20.4075	10.6187	13.3514	11.843	8.56687	13.9557	--
c168886.graph_c0	3.90687	1.53739	5.13859	3.67362	7.09069	12.8371	6.34652	17.1385	Protein tyrosine kinase;; Protein kinase domain;; Ankyrin repeats (3 copies);; Ankyrin repeat;; Ankyrin repeats (many copies);; Ankyrin repeats (many copies);; Ankyrin repeat;; Protein tyrosine kinase;; Protein kinase domain
c173012.graph_c0	7.03979	3.01213	10.5153	5.74715	18.0514	26.6863	24.2898	30.23	Carbohydrate-binding protein of the ER;; Di-glucose binding within endoplasmic reticulum;; Leucine Rich repeats (2 copies);; Leucine rich repeat;; Leucine Rich Repeat;; Leucine Rich repeat
c153189.graph_c0	19.5084	9.512	25.7884	17.1476	37.0614	66.0791	54.1209	60.7662	Transaldolase;; Transaldolase
c176859.graph_c0	2.27237	1.59767	3.8885	2.59586	5.35084	8.32997	5.29019	9.03622	Sec63 Brl domain;; DEAD/DEAH box helicase;; Type III restriction enzyme, res subunit;; Helicase conserved C-terminal domain;; AAA domain
c176060.graph_c0	1.24848	0.811275	3.22233	1.72033	5.44789	8.99417	6.25966	10.9585	Domain of unknown function (DUF1995);; Domain of unknown function (DUF1995)
c171553.graph_c1	15.1707	7.17512	20.4348	13.6219	31.7312	32.8568	41.7515	30.6171	DNA gyrase B;; DNA gyrase B subunit, carboxyl terminus;; Toprim domain;; Histidine kinase-, DNA gyrase B-, and HSP90-like ATPase
c161609.graph_c0	4.92064	1.95126	7.66216	3.90027	14.9654	24.6115	25.1445	17.1367	Leucine Rich repeats (2 copies);; Leucine Rich Repeat;; Leucine rich repeat N-terminal domain;; Leucine rich repeat;; Leucine Rich repeat
c169238.graph_c0	29.3518	16.891	36.588	33.458	89.0329	123.357	83.8737	134.257	Peroxidase
c166779.graph_c0	13.255	3.93965	34.2203	14.7485	58.3654	225.25	154.934	252.891	Glycosyl hydrolase family 1;; Glycosyl hydrolase family 1
c166642.graph_c0	0.497727	0.293316	0.832587	0.521074	1.24539	2.51294	1.51576	1.88179	Homeobox domain
c176527.graph_c0	1.21376	0.440657	3.96204	1.19333	8.40906	15.4269	17.8646	16.094	Glycosyl hydrolase family 1
c168280.graph_c0	49.4702	11.4441	94.2831	38.9355	217.889	262.033	557.629	284.862	Gibberellin regulated protein
c176537.graph_c1	7.15733	3.42921	11.0448	6.14914	10.1929	8.9881	7.03566	10.3502	HEAT repeat;; HEAT repeats;; HEAT-like repeat;; Poly-beta-hydroxybutyrate polymerase (PhaC) N-terminus
Cluster 10
c176300.graph_c0	0.805541	0.361879	0.645437	0.923018	0.307003	0.271426	0.106756	0.466567	--
c176788.graph_c0	13.8121	10.8543	11.5526	19.2511	11.6938	12.5436	10.0248	11.565	Response regulator receiver domain
c177273.graph_c0	13.9342	12.3374	15.1335	22.361	10.9692	11.4691	6.16259	11.7784	5' nucleotidase family;; 5' nucleotidase family
c177933.graph_c0	6.008	4.10563	6.23052	7.62556	4.69186	4.18966	2.64181	6.23438	Retrotransposon gag protein
c170634.graph_c0	47.551	30.9086	49.4886	56.0246	48.2416	43.9423	45.4206	37.5611	Membrane transport protein;; Membrane transport protein
c177921.graph_c0	8.18235	4.30794	9.9351	8.8061	8.2213	6.58164	3.71613	8.60396	Reverse transcriptase (RNA-dependent DNA polymerase);; Retroviral aspartyl protease;; gag-polyprotein putative aspartyl protease;; Aspartyl protease;; Aspartyl protease;; His(2)-Cys(2) zinc finger;; Chromo (CHRromatin Organisation MOdifier) domain
c178010.graph_c0	8.27379	5.06002	9.676	9.04682	6.97842	6.82237	3.69809	8.03404	Reverse transcriptase (RNA-dependent DNA polymerase);; Integrase core domain
c157558.graph_c1	10.2877	8.5225	10.4773	10.4038	10.3824	7.63825	8.09972	10.6097	Sugar (and other) transporter;; Major Facilitator Superfamily;; Sugar (and other) transporter
c165170.graph_c0	15.6411	3.09781	18.7744	9.49282	12.5322	2.47584	0.933371	1.99388	Nitrite and sulphite reductase 4Fe-4S domain;; Nitrite/Sulfite reductase ferredoxin-like half domain
c165994.graph_c0	17.003	11.0564	18.2316	24.9816	15.3506	13.6688	17.6364	14.3877	--
c167071.graph_c0	0.970477	0.524383	1.54484	2.04134	0.917766	0.471796	0.75615	0.830106	AP2 domain
c167071.graph_c1	8.50378	5.82659	10.0019	13.8082	7.16993	6.65958	6.47896	5.81984	AP2 domain
c169246.graph_c3	2.27473	0.721984	2.81605	2.22641	1.85047	0.956972	0.406041	0.825148	--
c169691.graph_c0	19.7541	19.1005	20.7882	21.7221	18.8005	16.3187	14.8311	18.278	Uncharacterised protein family (UPF0183);; Uncharacterised protein family (UPF0183);; Uncharacterised protein family (UPF0183)
c169847.graph_c0	52.1392	27.6329	43.5275	38.6111	27.2774	25.1514	5.99693	44.1218	Ferritin-like domain
c169949.graph_c0	4.75567	3.01892	8.27254	8.54804	5.28369	3.87565	2.417	6.09776	--
c170709.graph_c0	7.22281	6.83714	7.72383	10.5661	9.82289	7.21641	5.34807	10.9927	Domain of unknown function (DUF3475);; Protein of unknown function (DUF668)
c171023.graph_c0	38.9691	31.887	40.9475	49.756	38.4235	26.9786	29.6812	28.4579	Protein phosphatase 2C
c171190.graph_c1	0.67002	0.375098	0.60509	1.36674	0.329614	0.213773	0.0876097	0.322896	--
c171481.graph_c0	9.46508	8.31579	11.6783	12.5479	11.7882	8.48337	5.15946	9.87495	--
c171936.graph_c0	4.73339	3.05973	5.76329	8.46844	7.47235	4.51735	4.36073	5.3247	Domain of unknown function (DUF4228)
c172558.graph_c0	20.0646	20.443	23.5839	32.7153	15.0944	18.1003	13.7225	20.6416	Choline/ethanolamine kinase
c172969.graph_c0	1.23168	0.490733	0.569464	1.6469	0.705139	0.549124	0.598661	0.576138	ABC transporter transmembrane region;; ABC transporter
c173227.graph_c0	25.2094	21.2982	24.2342	26.6438	20.4532	18.2725	17.313	20.4232	NLI interacting factor-like phosphatase
c174545.graph_c0	2.78317	1.52874	3.10738	2.67094	2.81182	1.93072	1.78556	2.26339	DNA polymerase family B, exonuclease domain;; DNA polymerase family B;; C4-type zinc-finger of DNA polymerase delta
c174577.graph_c1	2.94278	1.0157	2.65411	2.57859	1.04058	1.23114	1.08765	0.87737	--
c175100.graph_c2	7.51851	4.12527	13.6215	8.00003	10.3468	5.69608	4.41684	7.24522	--
c175424.graph_c0	0.419469	0.577778	0.707374	1.60059	0.562198	0.423619	0.275531	0.560197	--
c176148.graph_c1	0.758944	0.856009	1.43242	1.27057	0.965373	0.515632	0.451499	0.678332	--
c176213.graph_c1	1.27752	0.633723	1.17724	0.913674	0.744901	0.418246	0.318239	0.574002	--
c176441.graph_c0	0.287923	0.142675	0.371921	0.883503	0.322332	0.0860228	0.0946333	0.214906	MuDR family transposase
c176495.graph_c2	2.97325	2.22768	3.2808	5.22438	1.71661	2.37706	1.09158	2.55193	--
c176573.graph_c0	0.661539	0.203419	0.535488	0.901668	0.346069	0.419949	0.105723	0.328461	--
c176684.graph_c0	1.36906	0.6163	1.67894	2.30474	1.19221	0.698745	0.628624	0.922041	--
c177740.graph_c0	3.40991	3.24829	3.5311	3.87027	3.44693	1.8351	1.8194	3.229	hAT family C-terminal dimerisation region
c177875.graph_c0	36.7686	27.9153	42.5246	36.4708	32.1765	23.3822	22.9121	25.2922	GAG-pre-integrase domain;; ADP-ribosylation factor family;; Miro-like protein
c177921.graph_c0	8.18235	4.30794	9.9351	8.8061	8.2213	6.58164	3.71613	8.60396	Reverse transcriptase (RNA-dependent DNA polymerase);; Retroviral aspartyl protease;; gag-polyprotein putative aspartyl protease;; Aspartyl protease;; Aspartyl protease;; His(2)-Cys(2) zinc finger;; Chromo (CHRromatin Organisation MOdifier) domain
c178010.graph_c0	8.27379	5.06002	9.676	9.04682	6.97842	6.82237	3.69809	8.03404	Reverse transcriptase (RNA-dependent DNA polymerase);; Integrase core domain
c178327.graph_c0	175.742	65.1172	229.844	269.692	198.614	147.109	110.139	148.126	non-haem dioxygenase in morphine synthesis N-terminal
c87934.graph_c0	26.2216	21.8569	31.1089	43.8102	27.9402	22.0717	28.8521	23.1309	BAG domain;; Ubiquitin family
c126785.graph_c0	4.22968	2.49127	6.41559	11.5515	5.60583	3.23132	3.28728	2.81875	ELMO/CED-12 family
c158488.graph_c0	3.73788	3.3527	5.54068	8.99908	5.37624	4.80431	3.31275	3.47377	--
c163754.graph_c1	2.04812	2.2743	3.07228	6.6752	2.76311	2.73865	1.80091	2.54071	--
c165994.graph_c0	17.003	11.0564	18.2316	24.9816	15.3506	13.6688	17.6364	14.3877	--
c167071.graph_c1	8.50378	5.82659	10.0019	13.8082	7.16993	6.65958	6.47896	5.81984	AP2 domain
c167693.graph_c0	15.4857	11.0209	14.2244	26.0369	6.80212	8.99037	4.12659	10.5338	--
c168413.graph_c0	4.38023	3.43617	5.41531	10.2576	4.94259	5.43198	6.60208	4.33229	Reverse transcriptase-like;; RNase H
c171190.graph_c1	0.67002	0.375098	0.60509	1.36674	0.329614	0.213773	0.0876097	0.322896	--
c171936.graph_c0	4.73339	3.05973	5.76329	8.46844	7.47235	4.51735	4.36073	5.3247	Domain of unknown function (DUF4228)
c174509.graph_c0	94.6888	81.2792	117.517	165.471	89.0651	82.9665	144.245	72.965	--
c177273.graph_c0	13.9342	12.3374	15.1335	22.361	10.9692	11.4691	6.16259	11.7784	5' nucleotidase family;; 5' nucleotidase family
c126785.graph_c0	4.22968	2.49127	6.41559	11.5515	5.60583	3.23132	3.28728	2.81875	ELMO/CED-12 family
c128085.graph_c0	8.69202	5.97273	11.2136	11.2031	9.06563	6.05648	7.30221	5.46313	Dual specificity phosphatase, catalytic domain;; Protein-tyrosine phosphatase
c128709.graph_c0	0.755969	0.612813	0.654377	1.21822	0.551965	0.529589	0.41559	0.732862	--
c151107.graph_c0	4.94933	4.47252	5.31575	9.07449	5.25972	3.69639	1.52784	5.29347	No apical meristem (NAM) protein
c151956.graph_c0	8.35497	6.32356	7.32635	8.6729	5.99762	5.52344	2.34118	6.57676	No apical meristem (NAM) protein
c152965.graph_c0	5.2188	1.60856	3.77835	6.2674	2.39145	1.66483	4.02127	2.4893	--
c152980.graph_c0	1.65269	0.810487	1.44311	2.67253	0.412886	0.393716	0.17103	0.620347	--
c155774.graph_c0	48.6012	43.7204	49.7762	60.3169	42.0783	45.7871	48.6959	42.7802	Domain of unknown function (DUF3594)
c156885.graph_c0	1.42038	0.508829	1.66678	1.884	0.973921	0.578111	0.0233485	1.5737	--
c158346.graph_c0	0.779933	0.719907	0.955687	2.56627	0.738153	0.64538	0.498906	1.28869	--
c158488.graph_c0	3.73788	3.3527	5.54068	8.99908	5.37624	4.80431	3.31275	3.47377	--
c159169.graph_c0	11.0666	11.4493	11.5352	15.7827	9.0617	8.95617	7.48786	10.1956	Thioredoxin
c159592.graph_c0	22.7635	19.2477	26.3902	27.6099	22.4124	15.6961	12.5199	16.2249	Histidine phosphatase superfamily (branch 1)
c159592.graph_c1	18.0753	12.0898	25.2943	26.6896	15.7546	11.5703	9.80904	11.9547	--
c162998.graph_c0	154.665	140.671	164.597	185.269	183.02	111.183	95.0902	105.655	--
c163754.graph_c1	2.04812	2.2743	3.07228	6.6752	2.76311	2.73865	1.80091	2.54071	--
c164720.graph_c0	18.4527	15.1022	23.4918	20.5635	11.4104	11.3754	7.78438	12.7388	Late embryogenesis abundant protein
c165123.graph_c0	2.53285	2.27359	2.39878	2.94113	2.12667	1.81196	1.00258	2.35352	--
c166339.graph_c0	14.8906	15.3176	18.6186	30.0718	14.0206	13.5897	16.6332	15.0645	--
c166375.graph_c1	9.4769	9.87122	11.1331	18.7353	6.6789	7.64818	5.80171	10.3595	--
c167069.graph_c0	0.0571446	0.215952	0.362578	1.00902	0.2475	0.207325	0.20658	0.287853	MULE transposase domain;; SWIM zinc finger;; Transposase, Mutator family
c167693.graph_c0	15.4857	11.0209	14.2244	26.0369	6.80212	8.99037	4.12659	10.5338	--
c168619.graph_c0	0.268252	0.262012	0.334351	0.947595	0.163205	0.0725439	0.0324213	0.108237	gag-polypeptide of LTR copia-type;; Integrase core domain;; gag-polypeptide of LTR copia-type;; GAG-pre-integrase domain;; Reverse transcriptase (RNA-dependent DNA polymerase)
c168717.graph_c0	2.53103	1.43338	1.66912	3.00384	1.38835	1.36924	1.29624	1.87879	--
c169021.graph_c0	1.17823	0.477354	0.739745	1.36619	0.453695	0.289447	0.339543	0.504281	Retrotransposon gag protein
c170923.graph_c0	2.71842	3.40324	3.12674	4.27215	3.70606	2.70346	2.20257	2.70513	Methyltransferase domain
c174509.graph_c0	94.6888	81.2792	117.517	165.471	89.0651	82.9665	144.245	72.965	--
c176511.graph_c0	27.8149	19.3894	26.9064	35.0583	25.1159	27.8112	22.0565	30.1405	Calponin homology (CH) domain;; CAMSAP CH domain
c126663.graph_c0	0.135931	0.118203	0.233857	1.03965	0.0910334	0.140915	0.119499	0.232884	--
c128808.graph_c0	0.95215	0.528987	1.1323	3.71431	0.869538	1.07945	0.811438	1.90401	--
c173505.graph_c0	0.470679	0.495657	0.712703	2.06818	0.837813	0.822225	0.490819	0.992716	Putative GTPase activating protein for Arf;; PH domain;; Ankyrin repeats (3 copies);; Ankyrin repeat;; Ankyrin repeats (many copies);; Ankyrin repeats (many copies);; Ankyrin repeat
c128808.graph_c0	0.95215	0.528987	1.1323	3.71431	0.869538	1.07945	0.811438	1.90401	--
c159973.graph_c0	21.8674	20.1758	24.9547	38.2124	23.0873	26.5748	29.1202	25.1925	--
c160451.graph_c0	5.14333	2.64145	4.32281	7.88325	4.09936	5.22044	2.77025	7.18036	non-haem dioxygenase in morphine synthesis N-terminal;; 2OG-Fe(II) oxygenase superfamily
c159973.graph_c0	21.8674	20.1758	24.9547	38.2124	23.0873	26.5748	29.1202	25.1925	--
c160451.graph_c0	5.14333	2.64145	4.32281	7.88325	4.09936	5.22044	2.77025	7.18036	non-haem dioxygenase in morphine synthesis N-terminal;; 2OG-Fe(II) oxygenase superfamily
c160480.graph_c0	23.7552	17.2084	25.0803	31.5479	25.9955	26.5775	18.8268	29.9745	Copine
c129568.graph_c0	7.40999	8.43143	5.81969	12.3446	8.55834	5.86342	1.97126	8.61603	Helix-loop-helix DNA-binding domain
c175904.graph_c0	18.3096	9.18663	33.0219	16.9554	23.4056	17.2769	11.6116	23.9869	--
Cluster 11
c157059.graph_c0	53.5046	125.862	26.9549	331.844	34.6241	80.642	22.3515	137.48	Phosphate-induced protein 1 conserved region
c171933.graph_c0	2.68772	4.56731	1.80587	9.94939	0.69667	6.4169	0.506929	7.4169	Protein tyrosine kinase;; Protein kinase domain;; D-mannose binding lectin;; S-locus glycoprotein family
c169914.graph_c0	7.29131	15.9288	6.53701	33.2129	5.62484	8.94399	6.82272	11.9459	--
c157059.graph_c1	46.7054	98.9101	24.3704	240.402	30.7379	72.5301	22.9452	118.852	RNA recognition motif. (a.k.a. RRM, RBD, or RNP domain);; RNA recognition motif (a.k.a. RRM, RBD, or RNP domain);; RNA recognition motif. (a.k.a. RRM, RBD, or RNP domain);; Phosphate-induced protein 1 conserved region
c162524.graph_c0	30.4492	63.7144	13.5025	385.779	2.20716	156.375	2.64718	219.505	--
c152212.graph_c0	199.578	537.181	94.7095	229.086	49.1551	221.073	31.5765	369.847	lactate/malate dehydrogenase, NAD binding domain;; lactate/malate dehydrogenase, alpha/beta C-terminal domain;; Dormancy/auxin associated protein
c158218.graph_c0	43.5656	89.1668	25.5507	400.756	4.72282	90.727	4.3468	130.424	--
c145673.graph_c0	24.5908	40.1606	21.8612	73.5391	12.7378	26.1139	8.50163	40.7083	--
c171643.graph_c0	8.25338	21.9909	4.29699	39.8558	2.00478	9.86103	2.36222	23.3426	--
c153293.graph_c0	4.93526	4.51105	4.59029	11.8069	2.40865	5.57482	1.44288	6.87704	--
c162204.graph_c0	14.6431	37.6363	8.09687	16.3165	6.84581	24.6016	8.34486	13.5476	--
c171974.graph_c0	3.03465	2.07697	2.39667	10.4066	1.36425	6.06469	0.851999	7.15753	--
c172207.graph_c0	20.6906	60.8331	8.70303	65.1892	1.14373	29.9792	0.667202	44.5578	non-haem dioxygenase in morphine synthesis N-terminal;; 2OG-Fe(II) oxygenase superfamily
c159395.graph_c0	22.0232	38.6449	11.5953	70.4658	5.72735	21.3055	9.11381	26.5065	Zinc finger, C3HC4 type (RING finger)
c164220.graph_c0	24.3458	40.5238	17.2112	41.603	8.78185	24.3531	7.59103	23.6197	--
c172647.graph_c2	89.9425	173.195	43.4353	123.93	14.9367	83.0434	14.6295	113.132	ZF-HD protein dimerisation region
c155409.graph_c0	8.48847	11.7817	3.2675	22.8717	1.88702	13.8631	2.13897	17.1933	--
c171918.graph_c0	12.8739	23.5782	8.52708	25.5804	4.61916	16.0608	5.07497	16.3603	Protein of unknown function (DUF581)
c157059.graph_c0	53.5046	125.862	26.9549	331.844	34.6241	80.642	22.3515	137.48	Phosphate-induced protein 1 conserved region
c165156.graph_c0	6.78546	17.874	2.75201	11.5295	0.713021	6.8859	0.371829	13.7109	--
c175640.graph_c0	32.4342	66.8171	16.969	223.463	14.2841	34.8479	12.3615	47.458	Glycosyl transferase family 8;; ABC transporter
c176692.graph_c0	12.2118	16.7246	5.47024	56.0393	2.27627	25.2546	4.08902	46.3192	Raffinose synthase or seed imbibition protein Sip1
c166565.graph_c0	290.33	824.154	103.663	344.626	17.0751	207.523	7.05725	294.444	Phosphatidylethanolamine-binding protein
c177687.graph_c1	32.941	65.6593	16.8543	67.8993	7.04161	25.9808	9.21442	30.1605	gag-polypeptide of LTR copia-type;; Integrase core domain;; gag-polypeptide of LTR copia-type;; GAG-pre-integrase domain;; gag-polypeptide of LTR copia-type;; Domain of unknown function (DUF4219);; Reverse transcriptase (RNA-dependent DNA polymerase);; Reverse transcriptase (RNA-dependent DNA polymerase)
c171933.graph_c0	2.68772	4.56731	1.80587	9.94939	0.69667	6.4169	0.506929	7.4169	Protein tyrosine kinase;; Protein kinase domain;; D-mannose binding lectin;; S-locus glycoprotein family
c176091.graph_c0	76.8571	98.9477	48.1226	111.217	26.9781	78.9393	10.7509	100.828	Protein phosphatase 2C;; Protein phosphatase 2C
c175065.graph_c0	11.3041	15.2174	6.18928	26.0825	5.96441	17.7929	5.70156	27.8248	Protein of unknown function (DUF789);; Protein of unknown function (DUF789);; Protein of unknown function (DUF789)
c161826.graph_c0	28.5917	52.6834	12.83	40.7694	4.9162	17.8948	3.97272	23.7174	Major intrinsic protein;; Major intrinsic protein;; EF hand
c164318.graph_c0	5.49134	6.70383	3.42072	10.0994	2.62875	7.53536	2.58943	9.60092	Protein of unknown function (DUF760)
c178586.graph_c0	187.167	400.507	83.9238	382.73	14.3281	127.78	8.06434	158.178	--
c157059.graph_c1	46.7054	98.9101	24.3704	240.402	30.7379	72.5301	22.9452	118.852	RNA recognition motif. (a.k.a. RRM, RBD, or RNP domain);; RNA recognition motif (a.k.a. RRM, RBD, or RNP domain);; RNA recognition motif. (a.k.a. RRM, RBD, or RNP domain);; Phosphate-induced protein 1 conserved region
c148686.graph_c0	15.4789	34.2603	10.5732	45.6247	7.80427	17.7283	8.69725	14.8419	Glutamine synthetase, catalytic domain
c159947.graph_c1	83.62	163.152	29.1072	218.499	5.23743	106.579	3.90367	162.712	--
c162281.graph_c0	4.89836	10.553	2.30927	21.4791	1.91901	13.0661	1.94402	20.5942	--
c174200.graph_c1	1.43753	1.53393	0.814947	5.37384	0.308826	2.74603	0.534529	5.08981	--
c164120.graph_c0	0.921213	1.95635	0.334863	2.01659	0.307359	0.983556	0.327389	0.652791	Fructose-bisphosphate aldolase class-I
c162524.graph_c0	30.4492	63.7144	13.5025	385.779	2.20716	156.375	2.64718	219.505	--
c177656.graph_c0	15.4782	29.4791	8.18899	20.5697	2.92406	11.1536	2.5983	15.0535	--
c172481.graph_c0	62.8718	74.7378	38.5544	121.833	17.1368	61.9274	6.53125	55.5402	UDP-glucoronosyl and UDP-glucosyl transferase
c176254.graph_c0	66.737	109.529	33.6089	143.158	12.2801	39.8529	9.63458	47.861	bZIP transcription factor
c167080.graph_c0	5.21846	10.3249	2.82717	7.39207	1.24321	4.97311	1.37966	6.1471	Glutathione S-transferase, N-terminal domain;; Glutathione S-transferase, C-terminal domain;; Glutathione S-transferase, N-terminal domain;; Glutathione S-transferase, C-terminal domain
c158947.graph_c0	3.71452	3.94444	3.92579	16.9705	2.51635	7.6829	1.95122	10.1486	C2 domain of PTEN tumour-suppressor protein
c154427.graph_c0	36.5465	118.315	10.0195	158.79	2.08112	25.3212	1.13301	39.8529	--
c156916.graph_c0	3.0845	4.14714	1.52497	8.58601	0.94579	5.70621	0.927705	6.83464	Domain of unknown function DUF21
c128040.graph_c0	17.6371	33.34	9.79513	33.6921	4.83936	11.0631	3.78839	15.7156	Myb-like DNA-binding domain;; Myb-like DNA-binding domain
c178699.graph_c0	41.7816	87.7731	12.8743	46.1694	4.39062	20.1714	2.47993	27.7381	EF hand;; EF-hand domain pair;; EF-hand domain pair;; EF-hand domain;; EF hand;; Caleosin related protein
c144929.graph_c0	53.6639	129.41	24.9543	250.419	16.8113	128.472	14.2467	218.297	No apical meristem (NAM) protein
c175645.graph_c0	68.6103	185.408	26.272	203.871	3.98776	56.1635	2.48509	87.9886	TspO/MBR family
c152032.graph_c0	288.076	700.184	132.183	304.214	72.2574	185.534	53.0874	240.98	Rubber elongation factor protein (REF);; Rubber elongation factor protein (REF)
c170764.graph_c0	18.2609	33.6263	8.71235	33.9341	2.88692	10.1332	1.83984	10.1802	BT1 family
c129562.graph_c0	50.7719	114.746	19.4107	69.2103	5.06402	41.505	4.66014	55.0479	Zinc finger C-x8-C-x5-C-x3-H type (and similar)
c173717.graph_c0	16.5774	27.3488	9.13141	54.4642	10.3822	21.6491	4.95566	28.8303	Mitochondrial carrier protein
c178296.graph_c0	2.89256	6.01427	2.4497	14.7379	0.985005	3.3559	0.119608	1.65241	AhpC/TSA family;; C-terminal domain of 1-Cys peroxiredoxin;; Redoxin
c168953.graph_c0	19.68	23.2337	12.286	50.8931	10.9319	24.7449	7.15153	23.031	Alkaline and neutral invertase;; Alkaline and neutral invertase;; Alkaline and neutral invertase
c154419.graph_c0	21.0695	57.4166	8.93184	44.5392	2.53189	25.4339	2.88858	34.9524	Staygreen protein;; Staygreen protein
c158218.graph_c0	43.5656	89.1668	25.5507	400.756	4.72282	90.727	4.3468	130.424	--
c167493.graph_c0	13.5727	27.1879	9.15276	63.7969	6.26204	25.694	8.62562	18.801	Glutamine synthetase, catalytic domain;; Glutamine synthetase, beta-Grasp domain
c145606.graph_c0	10.7046	15.104	7.95682	29.5528	6.35442	17.3289	5.33353	20.0721	Protein of unknown function (DUF1677)
c174143.graph_c0	33.0396	52.6995	21.9044	336.304	2.1833	24.936	0.716242	27.9591	--
c166462.graph_c0	1.84054	2.62235	1.59272	7.86287	0.639723	1.97521	0.882911	2.23837	Poly(A) polymerase central domain
c163377.graph_c0	21.3483	16.7445	17.6584	42.5294	12.7806	27.8492	9.05432	34.7869	Sugar (and other) transporter;; Major Facilitator Superfamily;; Sugar (and other) transporter
c173199.graph_c0	31.0277	60.3533	14.0944	86.3835	10.541	32.8697	5.86157	43.1708	Zinc finger C-x8-C-x5-C-x3-H type (and similar)
c173453.graph_c0	42.0697	69.1991	23.2975	110.5	6.56022	22.9311	3.98946	42.9044	WD domain, G-beta repeat
c128225.graph_c0	23.6667	48.0612	11.6798	20.1721	3.54402	15.3532	3.16619	20.3544	--
c169255.graph_c0	177.975	311.891	116.721	433.151	35.2865	109.02	27.02	107.301	NifU-like N terminal domain;; NifU-like N terminal domain
c178709.graph_c0	61.0379	107.432	28.0795	260.077	6.59392	45.547	6.09656	36.4485	TB2/DP1, HVA22 family
c175065.graph_c1	7.70345	17.1953	4.42112	17.9266	4.60446	10.0569	3.93868	16.571	--
c171643.graph_c0	8.25338	21.9909	4.29699	39.8558	2.00478	9.86103	2.36222	23.3426	--
c119212.graph_c0	1.62785	1.78616	1.76592	7.54569	0.0798722	1.33066	0	2.00593	--
c129011.graph_c0	12.9958	37.5285	5.74849	26.2738	2.73564	13.949	5.71258	21.7326	--
c129039.graph_c0	0.393292	0.529486	0.189747	0.819303	0.152143	0.269538	0.161717	0.442428	--
c142941.graph_c0	15.2515	14.9212	11.1092	23.5213	11.8946	17.2864	11.4261	14.7372	--
c143004.graph_c0	1.00218	0.792345	0.270623	2.2292	0.540427	0.672199	0.151218	1.3184	--
c146430.graph_c0	1.48795	2.1582	1.17945	7.63235	0.0360417	0.661495	0.0791938	0.672035	Dynein light chain type 1
c151861.graph_c0	4.26171	4.13475	3.40009	7.38401	2.0463	3.89826	1.34485	3.69274	Divergent CCT motif
c153293.graph_c0	4.93526	4.51105	4.59029	11.8069	2.40865	5.57482	1.44288	6.87704	--
c156405.graph_c0	0.39913	0.975387	0.197303	2.40144	0.146365	0.844156	0	0.658602	--
c157340.graph_c0	0.246198	0.817358	0.507296	3.30446	0.0715655	0.203201	0.0228759	0.268011	--
c158542.graph_c1	12.2265	14.9132	13.1307	16.5099	11.651	12.5609	8.82734	16.0381	F-box-like;; F-box domain
c162428.graph_c0	0.092966	0.293455	0.200023	1.30951	0.107694	0.336206	0.10871	0.106736	--
c163481.graph_c0	1.32249	0.749087	0.652175	1.66181	0.401037	0.705528	0.519718	0.958306	FAD binding domain;; FAD binding domain;; Thi4 family;; FAD dependent oxidoreductase;; NAD(P)-binding Rossmann-like domain;; Pyridine nucleotide-disulphide oxidoreductase
c164240.graph_c0	15.7872	19.5186	15.9421	20.3443	11.2075	15.0898	7.2996	18.4787	--
c165651.graph_c0	1.783	7.16748	0.860811	3.37511	0.296768	1.06063	0.190519	1.47264	--
c165723.graph_c0	8.22101	11.4859	6.97885	10.5903	5.53896	7.9173	6.04484	7.84925	Flavin-binding monooxygenase-like;; Pyridine nucleotide-disulphide oxidoreductase;; NAD(P)-binding Rossmann-like domain;; FAD dependent oxidoreductase;; Pyridine nucleotide-disulphide oxidoreductase;; Pyridine nucleotide-disulphide oxidoreductase;; FAD binding domain;; FAD-NAD(P)-binding;; L-lysine 6-monooxygenase (NADPH-requiring);; Thi4 family;; Flavin containing amine oxidoreductase;; FAD bind…
c166127.graph_c0	2.67308	3.25244	2.19812	4.81422	1.3395	1.92068	1.35428	2.90983	--
c166290.graph_c0	2.94392	3.46802	2.86874	4.63351	1.69775	2.95756	1.35984	3.92987	GDSL/SGNH-like Acyl-Esterase family found in Pmr5 and Cas1p;; PMR5 N terminal Domain;; GDSL/SGNH-like Acyl-Esterase family found in Pmr5 and Cas1p;; GDSL/SGNH-like Acyl-Esterase family found in Pmr5 and Cas1p
c167598.graph_c0	0.914313	1.36424	0.494587	2.47972	0.278299	0.829882	0.227794	1.15187	--
c168393.graph_c0	26.9466	58.0652	18.5363	69.284	12.781	21.2149	17.6007	27.8878	--
c170436.graph_c0	14.751	15.8996	15.4947	21.6186	11.3148	13.5653	10.2598	15.9857	Putative serine esterase (DUF676);; Putative serine esterase (DUF676)
c171439.graph_c1	7.84293	8.49872	5.21527	7.5456	3.87796	5.46719	2.13234	6.15008	--
c171974.graph_c0	3.03465	2.07697	2.39667	10.4066	1.36425	6.06469	0.851999	7.15753	--
c173193.graph_c0	36.3745	46.9178	32.1096	46.5419	24.1224	30.7323	22.3647	33.7565	Ring finger domain;; zinc-RING finger domain;; Zinc finger, C3HC4 type (RING finger);; Zinc finger, C3HC4 type (RING finger);; Zinc finger, C3HC4 type (RING finger)
c173342.graph_c0	1.14739	1.48262	0.822112	2.21963	0.332989	0.832265	0.196114	0.832947	--
c174024.graph_c0	10.8929	9.83003	7.04854	10.2367	4.74991	7.4766	3.68827	7.71697	Glutaredoxin
c174494.graph_c0	31.6596	36.5726	28.3885	40.3725	24.0539	28.2282	18.0281	32.0135	Autophagocytosis associated protein (Atg3), N-terminal domain
c175131.graph_c0	19.0981	20.2276	16.1501	20.328	10.9219	11.7041	7.49766	22.7611	--
c175193.graph_c0	2.53849	5.08011	2.27203	6.86586	1.62741	2.03728	1.43741	2.80148	--
c175553.graph_c0	0.486577	0.433182	0.451259	1.29648	0.119496	0.400294	0.0408254	0.449507	--
c175584.graph_c0	0.773506	1.0977	0.541365	1.56368	0.526855	0.607252	0.518671	0.745335	--
c176549.graph_c1	32.5481	35.3347	28.2888	46.793	24.6953	33.6743	19.2889	31.8893	--
c178278.graph_c0	0.470323	1.69666	0.131004	1.5618	0.0921538	0.631666	0.122496	1.10245	--
c178526.graph_c0	1.96556	2.00163	0.722118	2.68755	0.461137	0.829614	0.321171	1.5812	--
c179360.graph_c0	12.1731	11.2475	10.6931	14.4508	5.2499	7.97551	6.59769	9.70884	--
c179459.graph_c0	1.05926	2.38191	1.17942	4.05889	0.262334	0.951788	0.10049	1.57152	--
c87200.graph_c0	5.13163	9.4535	2.68459	17.0021	0.317392	1.81584	0.0573116	1.92166	--
c92574.graph_c0	7.65077	12.5095	3.12392	12.8313	2.13497	4.86331	3.04067	5.99067	--
c171070.graph_c0	46.6945	83.9367	22.2194	340.395	2.24098	25.665	1.30013	26.2091	CAP160 repeat
c175640.graph_c0	32.4342	66.8171	16.969	223.463	14.2841	34.8479	12.3615	47.458	Glycosyl transferase family 8;; ABC transporter
c153979.graph_c0	10.431	26.7336	4.18785	61.9234	0.864258	9.30065	0.303895	5.93718	--
c149104.graph_c0	6.95061	13.7384	4.49488	26.2958	3.3153	5.0027	2.10161	6.45095	No apical meristem (NAM) protein
c128225.graph_c0	23.6667	48.0612	11.6798	20.1721	3.54402	15.3532	3.16619	20.3544	--
c164934.graph_c0	17.2069	42.671	6.24016	26.4764	3.30226	8.8176	3.77603	10.2491	Protein of unknown function, DUF607
c171070.graph_c0	46.6945	83.9367	22.2194	340.395	2.24098	25.665	1.30013	26.2091	CAP160 repeat
c151540.graph_c0	28.5202	60.9875	11.0611	65.3691	1.93129	12.5445	0.75957	10.6548	--
c128766.graph_c0	281.212	645.414	119.737	894.543	11.412	69.9119	6.0432	70.6225	CBS domain;; CBS domain
c173194.graph_c0	62.6581	166.509	23.1845	142.127	5.29095	24.863	2.85899	28.8927	--
c164039.graph_c0	116.552	252.314	57.4192	347.548	4.31081	30.775	2.62903	40.2791	Reticulon
c172920.graph_c0	13.5979	25.9579	7.64106	24.6291	1.56026	8.64447	1.39341	10.7424	--
c160346.graph_c0	10.8482	18.1595	4.90773	23.7976	0.344426	2.54937	0.288169	3.94213	--
c173049.graph_c1	22.1876	25.6678	9.23553	45.2373	0.874734	10.99	0.76413	9.89323	--
c126638.graph_c0	94.7788	230.153	40.2592	178.074	8.96763	54.9316	7.62627	58.1673	--
c170448.graph_c0	32.8296	86.3948	18.7188	115.89	5.24143	17.8002	4.5836	20.9099	Protein of unknown function (DUF1264);; S1 RNA binding domain
c153845.graph_c0	9.84493	13.18	4.69964	11.7392	2.77093	6.16882	2.41284	4.63041	PRA1 family protein
c171575.graph_c0	5.8627	8.41394	2.06282	5.78137	0.490924	2.67156	0.514331	2.97584	Carbohydrate-binding protein of the ER;; Protein tyrosine kinase;; Protein kinase domain;; Di-glucose binding within endoplasmic reticulum
c164214.graph_c0	439.528	846.143	194.21	421.328	39.4138	224.35	9.08094	230.441	Cupin;; Cupin domain
c87928.graph_c0	120.242	478.389	46.2714	277.966	10.5838	56.1823	2.85706	64.507	Hsp20/alpha crystallin family
c175707.graph_c0	175.833	329.44	91.8978	564.654	20.3991	77.7134	23.0708	57.3141	Oleosin
c149574.graph_c0	36.4401	123.862	12.9331	127.833	2.70864	11.5112	1.92219	13.3988	--
c151713.graph_c0	14.0522	18.8107	8.11951	26.3611	3.39506	7.25991	2.36223	8.23594	Ras family;; Miro-like protein;; ADP-ribosylation factor family;; Gtr1/RagA G protein conserved region;; 50S ribosome-binding GTPase;; Elongation factor Tu GTP binding domain
c166481.graph_c0	202.223	728.425	79.6753	1123.3	8.01768	40.5305	5.58731	46.6153	Late embryogenesis abundant (LEA) group 1
c170594.graph_c0	124.023	304.988	46.3569	442.949	4.55165	33.079	2.09573	35.6949	CAP160 repeat;; Protein of unknown function (DUF2501)
c128863.graph_c0	122.264	215.967	62.1759	290.984	13.5411	38.5108	6.32286	62.6839	--
c152862.graph_c0	45.228	120.392	18.3605	93.3285	6.56299	24.0032	4.93472	20.3766	Peptidase C13 family
c129543.graph_c0	0.731838	1.0627	0.302436	1.85584	0.126533	0.232747	0.0474401	0.204537	--
c147259.graph_c0	36.5569	31.3852	30.0418	41.77	17.1754	24.9411	13.6901	24.0422	--
c160929.graph_c0	55.624	64.1785	53.6839	73.4411	42.831	46.7896	33.6107	50.1678	Ring finger domain;; RING-H2 zinc finger;; Zinc finger, C3HC4 type (RING finger)
c166001.graph_c0	1.36365	3.16277	0.660926	4.50683	0.352634	0.779924	0.18277	0.590582	--
c166985.graph_c0	95.2841	129.078	72.5987	175.746	77.3328	67.0939	44.366	88.5783	--
c167004.graph_c0	3.13038	3.85379	3.31126	4.89203	2.1445	2.65789	1.12965	2.49976	--
c167212.graph_c0	89.5233	105.323	77.1842	113.992	56.2486	64.6924	50.9778	83.61	--
c170725.graph_c0	30.4831	41.9674	24.1456	67.6473	16.2528	19.8315	10.9003	20.0505	--
c171909.graph_c1	0.970099	0.830513	0.247606	1.02745	0.0124095	0.169972	0.0136336	0.136258	Protein of unknown function (DUF810);; Protein of unknown function (DUF810)
c177917.graph_c0	552.921	1427.84	277.586	1928.55	54.1108	184.876	20.8837	166.479	--
c177304.graph_c2	3.11849	2.55883	2.35709	5.45879	1.34159	1.57521	0.760487	1.63946	Reverse transcriptase (RNA-dependent DNA polymerase)
c146981.graph_c0	21.2891	25.3614	18.0433	77.8369	12.2448	12.878	6.27239	16.0829	--
c177144.graph_c0	38.4906	35.2096	35.9707	57.3784	33.833	40.639	29.3389	47.1143	LIM-domain binding protein;; LIM-domain binding protein
c167044.graph_c0	12.3693	13.9315	7.94109	4.44858	2.44081	14.0522	0.960463	31.3405	Acyltransferase
c172462.graph_c0	1.00896	1.26586	0.458571	3.89432	0.485558	3.69388	0.162273	4.04703	--
c165511.graph_c1	31.1564	38.0459	23.4408	159.815	28.1975	74.7133	20.1702	84.5163	Aminotransferase class I and II;; Beta-eliminating lyase;; Aminotransferase class-V
c174763.graph_c0	20.4459	26.5557	15.219	23.7334	8.28487	12.2104	7.86205	15.8882	von Willebrand factor type A domain;; von Willebrand factor type A domain;; von Willebrand factor type A domain;; VWA domain containing CoxE-like protein
Cluster 12
c176919.graph_c0	9.1874	9.38043	10.212	2.9008	10.1988	1.53872	13.9425	1.33485	Proline dehydrogenase
c145487.graph_c0	55.3882	19.2686	77.7855	13.1392	102.445	9.36368	45.1749	3.59743	Peroxidase;; Peroxidase
c173492.graph_c0	26.9988	6.12722	38.3708	6.1528	33.0693	1.87156	30.53	0.450796	Calcineurin-like phosphoesterase
c129157.graph_c0	56.2959	51.8441	59.0383	65.0944	57.4268	43.0227	67.857	33.6481	Uncharacterised protein family (UPF0160)
c161233.graph_c1	53.4422	39.0442	66.6311	43.8107	58.9755	15.3293	32.8685	13.9809	--
c172327.graph_c0	8.27534	8.41867	10.2161	6.71577	9.34442	5.02055	8.03658	4.79716	NOL1/NOP2/sun family
c175048.graph_c0	23.6643	18.4128	29.0115	15.1421	18.4414	10.6584	17.0966	11.2579	OTU-like cysteine protease
c174488.graph_c0	88.1604	30.888	131.383	10.0709	87.3744	4.1432	56.1731	2.50993	Glycosyl hydrolases family 16;; Xyloglucan endo-transglycosylase (XET) C-terminus
c126559.graph_c0	3.4894	3.58504	4.71933	0.627534	3.12693	0.254444	1.11655	0.137174	Arabidopsis protein of unknown function
c127084.graph_c0	51.5897	21.9025	58.5489	2.95518	23.8057	0.950813	4.48898	0.134469	Auxin responsive protein
c140398.graph_c0	26.7726	8.04629	34.8908	25.8484	31.0632	6.54337	13.9175	1.93166	Stigma-specific protein, Stig1
c156661.graph_c0	62.3627	25.028	72.1766	7.62974	72.5617	5.51439	8.80691	2.79528	Myb/SANT-like DNA-binding domain
c156060.graph_c0	262.61	138.59	519.733	108.618	917.604	39.8496	712.457	17.8424	Gibberellin regulated protein
c87281.graph_c0	95.3906	11.7498	139.705	9.01524	132.16	2.99711	14.5838	0.65822	Wound-induced protein
c169889.graph_c0	131.799	82.7703	130.432	24.096	139.706	13.0792	110.529	10.4634	UDP-glucoronosyl and UDP-glucosyl transferase
c166498.graph_c0	158.117	71.6838	142.666	31.6286	115.33	20.6188	68.6427	15.0939	UDP-glucoronosyl and UDP-glucosyl transferase
c129035.graph_c0	20.4709	4.32117	28.7591	2.66633	31.4426	0.799964	5.37716	0.296131	Auxin responsive protein
c164029.graph_c0	45.289	31.4334	43.94	12.4255	29.6019	9.33564	25.5572	7.09443	SPX domain
c127006.graph_c0	29.999	16.8101	33.3983	6.72907	31.987	3.43143	16.2726	2.21633	Domain of unknown function (DUF296)
c160889.graph_c0	8.29213	3.252	11.3907	2.54687	9.19125	0.538786	3.4511	0.518934	Glycosyl transferase family 90
c145536.graph_c0	30.899	8.8002	28.6272	5.84664	16.8343	2.34256	7.95336	1.17845	non-haem dioxygenase in morphine synthesis N-terminal;; 2OG-Fe(II) oxygenase superfamily
c129167.graph_c0	184.647	40.7475	323.934	19.1811	368.152	5.13133	34.6428	0.242324	Hypoxia induced protein conserved region
c160340.graph_c0	9.13614	4.01901	13.751	2.0525	18.6377	0.697907	1.7458	0.463741	Aminotransferase class I and II;; Aminotransferase class I and II;; Aminotransferase class I and II
c165280.graph_c0	36.5388	21.7622	49.9719	12.0446	45.8112	6.62966	25.8868	6.0105	PMR5 N terminal Domain;; GDSL/SGNH-like Acyl-Esterase family found in Pmr5 and Cas1p;; GDSL/SGNH-like Acyl-Esterase family found in Pmr5 and Cas1p;; GDSL/SGNH-like Acyl-Esterase family found in Pmr5 and Cas1p
c168758.graph_c0	45.5013	8.37851	70.0071	14.3494	66.894	5.50578	33.2785	3.10154	Root cap
c174488.graph_c0	88.1604	30.888	131.383	10.0709	87.3744	4.1432	56.1731	2.50993	Glycosyl hydrolases family 16;; Xyloglucan endo-transglycosylase (XET) C-terminus
c147048.graph_c0	91.9376	18.1307	147.228	9.53271	128.912	1.94559	12.0671	0.560971	--
c129356.graph_c0	203.82	123.559	273.693	50.9963	198.594	27.9932	81.4401	21.1347	--
c152546.graph_c0	445.179	91.6522	730.674	81.6507	658.011	7.38723	43.8609	0.320053	--
c121806.graph_c0	27.9213	28.9465	29.3173	29.1227	30.6115	20.0295	29.4989	20.8762	Protein kinase domain;; Protein tyrosine kinase
c128590.graph_c0	84.1461	56.8729	108.246	70.0853	80.9212	51.9759	93.5127	50.8264	--
c135057.graph_c1	12.228	7.97245	15.3497	13.0294	8.71575	5.86362	12.1602	6.00822	--
c144691.graph_c0	88.2572	62.597	83.5813	40.7972	44.3475	25.9394	54.1237	18.9689	--
c145408.graph_c0	32.5813	31.9998	31.0549	35.6977	31.0799	20.3158	37.6686	15.7208	Ankyrin repeats (3 copies);; Ankyrin repeat;; Ankyrin repeat;; Ankyrin repeats (many copies);; Ankyrin repeats (many copies);; TPR repeat;; Tetratricopeptide repeat;; Tetratricopeptide repeat
c145972.graph_c0	152.306	121.606	154.612	158.508	154.609	93.3959	171.73	77.5728	Ribosomal protein S19
c149676.graph_c0	20.4646	18.829	24.269	26.3144	21.4459	15.091	26.9504	12.4097	Ribosomal L18p/L5e family
c150555.graph_c0	16.7327	13.667	17.6678	13.6182	17.3782	9.31581	15.9459	8.60852	WD domain, G-beta repeat
c151806.graph_c0	52.87	23.1692	72.2282	3.32819	42.6531	1.28497	2.75455	0.272407	Wound-induced protein
c152137.graph_c0	113.457	97.139	116.44	106.053	95.7231	79.9014	119.422	65.6021	SPFH domain / Band 7 family
c152650.graph_c0	34.3866	37.904	36.3792	30.4586	35.7557	20.2674	34.7691	17.5193	--
c152908.graph_c0	10.3588	13.5393	13.4289	15.2067	12.6723	8.31432	17.4605	10.6189	HMG (high mobility group) box;; HMG-box domain
c153271.graph_c0	71.6109	49.9649	94.4191	62.2182	54.1505	27.7414	45.9344	23.674	Domain of unknown function (DUF4535)
c153564.graph_c0	22.8812	23.7517	28.3928	21.3135	25.7586	14.7814	22.6002	16.254	Magnesium transporter NIPA;; Multidrug resistance efflux transporter;; EamA-like transporter family
c153612.graph_c0	62.6498	52.2633	70.6821	52.0042	53.3483	27.8173	45.0879	26.7117	Thioredoxin
c153903.graph_c0	16.4326	11.5157	14.3309	14.8548	11.4655	9.36237	14.9529	9.61687	--
c154518.graph_c0	40.0921	38.351	36.9755	30.3486	31.3444	17.5298	33.4346	15.7406	--
c154674.graph_c0	84.0369	71.2252	100.644	97.6918	83.0156	51.2547	92.2289	43.5361	LSM domain
c156918.graph_c0	19.0255	22.0562	17.4063	18.7926	19.861	12.9962	25.3248	11.1472	PPPDE putative peptidase domain
c156942.graph_c0	79.6505	74.2356	84.2782	86.56	76.1303	51.494	86.0635	46.8747	--
c157550.graph_c0	55.9599	48.9763	59.2283	42.6577	39.1549	32.5034	46.521	29.5161	hTAFII28-like protein conserved region
c157598.graph_c0	23.33	16.4807	28.3116	23.8007	21.1593	10.9844	18.3287	13.1086	EF hand;; EF-hand domain pair;; EF-hand domain pair;; EF hand;; EF-hand domain
c157869.graph_c0	31.2534	25.838	34.276	25.9881	30.9279	19.0804	25.2493	17.3738	D-aminoacyl-tRNA deacylase
c158107.graph_c0	414.962	289.704	450.644	394.781	398.058	206.971	508.84	172.619	Ribosomal L38e protein family
c158268.graph_c0	32.9919	34.8401	32.4135	37.1018	36.5783	21.2833	38.6213	19.8453	Ethylbenzene dehydrogenase
c159588.graph_c0	46.6608	33.6196	47.2773	26.8908	37.033	18.9762	43.2603	14.7679	Brix domain
c159853.graph_c0	93.1469	69.098	102.344	77.5066	77.3928	51.9422	75.0388	46.0499	LSM domain
c160720.graph_c0	28.9486	19.6106	30.3746	20.2525	27.4428	15.3513	23.5835	13.5007	--
c160911.graph_c0	92.75	77.5674	115.987	104.094	111.767	79.0392	124.545	69.8155	--
c161023.graph_c0	29.784	25.8728	31.4813	32.2395	31.4119	17.563	31.7284	16.3449	PLATZ transcription factor
c161420.graph_c0	17.0786	14.5239	20.2344	15.3263	17.0887	10.5638	13.4617	10.1356	ESCRT-II complex subunit
c163042.graph_c0	41.6882	32.1519	37.2022	28.803	32.6746	21.0917	27.3017	19.1051	Elongation factor Tu GTP binding domain;; Miro-like protein;; 50S ribosome-binding GTPase;; Ethanolamine utilisation - propanediol utilisation;; Translation-initiation factor 2
c163956.graph_c0	217.882	203.713	267.561	193.146	185.721	87.1968	208.465	71.6813	--
c164113.graph_c0	2.20224	2.25392	2.11952	2.04504	2.8281	0.96721	4.08006	0.741961	--
c164522.graph_c0	90.7096	80.6077	102.417	91.3882	89.3052	69.2697	86.0486	72.4627	Ras family;; Miro-like protein;; ADP-ribosylation factor family;; Ras family;; Miro-like protein
c164550.graph_c0	99.5379	84.9338	97.3055	57.3836	59.4416	32.9719	65.6783	27.2507	Zinc-finger double-stranded RNA-binding
c164674.graph_c1	6.84015	3.58712	6.99539	6.45261	7.77589	3.38502	9.25102	2.55159	Cytokinin dehydrogenase 1, FAD and cytokinin binding;; FAD binding domain;; Cytokinin dehydrogenase 1, FAD and cytokinin binding
c166285.graph_c0	74.2255	69.5418	79.2758	47.9521	56.1466	33.4816	57.1814	29.9632	Pre-rRNA-processing protein TSR2
c166373.graph_c0	11.0751	8.86898	13.3134	7.42767	7.34937	3.19483	10.4426	2.7066	--
c166410.graph_c0	32.6413	18.3067	39.9015	11.7982	15.0648	4.1743	10.7685	5.77502	--
c166461.graph_c0	8.44469	7.3601	9.34433	8.69194	7.72108	5.56871	9.05508	6.10164	tRNA pseudouridine synthase;; tRNA pseudouridine synthase
c167120.graph_c1	17.8495	16.3127	20.8281	16.7101	15.8503	9.10432	15.4823	8.54505	--
c167253.graph_c0	28.9413	25.9499	27.0352	21.6803	25.0073	14.3175	23.158	12.4532	Polyprenyl synthetase;; Polyprenyl synthetase;; Polyprenyl synthetase
c167321.graph_c0	349.052	330.635	365.603	235.97	304.739	164.08	349.486	125.679	Ribosomal protein L6e;; Ribosomal protein L6, N-terminal domain
c167492.graph_c0	4.80582	3.49535	4.62759	2.73778	3.03946	1.88076	3.31154	1.75685	Myb/SANT-like DNA-binding domain;; Myb/SANT-like DNA-binding domain;; Myb/SANT-like DNA-binding domain
c169372.graph_c0	11.3066	9.66998	13.4174	9.68717	9.95325	5.6555	10.5744	4.48424	SET domain
c169637.graph_c0	15.4788	13.3259	16.611	12.6487	13.1698	8.46551	16.1562	6.87826	Mitochondrial carrier protein;; Mitochondrial carrier protein
c169899.graph_c0	138.229	115.801	151.427	120.864	117.374	64.1904	125.617	53.0661	Translation initiation factor eIF3 subunit
c170186.graph_c0	24.8407	19.482	25.5845	18.5067	20.0985	13.0493	19.569	11.2723	Fcf1
c171286.graph_c0	84.2659	49.7463	97.0841	63.5848	75.6408	43.5177	59.1988	34.2039	--
c171526.graph_c0	39.4415	33.6176	43.1892	30.8998	34.141	19.7217	26.0558	18.5139	Integral membrane protein S linking to the trans Golgi network
c171849.graph_c2	68.0436	52.66	66.4085	42.517	54.8882	28.4763	54.0525	25.4846	emp24/gp25L/p24 family/GOLD
c172104.graph_c1	32.2399	29.101	36.1973	23.1988	18.2491	7.63347	22.7814	6.49584	--
c172452.graph_c0	43.4953	34.3116	47.8603	32.8055	43.9854	23.8975	29.8751	28.1979	SAC3/GANP/Nin1/mts3/eIF-3 p25 family
c172489.graph_c0	64.957	68.2268	67.6105	51.8884	57.011	36.5973	59.5243	39.61	LSM domain
c172603.graph_c0	91.6338	86.8463	96.726	61.549	66.5357	41.0232	66.7262	41.6397	Ras family;; Ras family;; Miro-like protein;; ADP-ribosylation factor family
c172914.graph_c0	8.26196	7.12382	8.98772	8.03625	7.33356	4.18385	7.2754	4.07208	RNA cap guanine-N2 methyltransferase;; Methyltransferase domain;; Methyltransferase domain;; Methyltransferase domain;; WW domain;; Putative RNA methylase family UPF0020;; Met-10+ like-protein;; Conserved hypothetical protein 95
c172996.graph_c0	93.9006	76.0749	103.053	80.6291	97.0284	51.2841	109.285	40.8505	--
c173115.graph_c0	35.2421	24.6688	36.3783	24.7892	30.1886	15.5979	19.9345	13.4761	--
c173121.graph_c1	17.5016	16.5182	18.0692	13.8536	17.5614	9.83147	16.4377	10.4543	Mitochondrial small ribosomal subunit Rsm22;; Mitochondrial small ribosomal subunit Rsm22
c173164.graph_c1	320.129	218.573	376.888	232.719	305.823	157.501	412.088	136.924	Ribosomal protein S17
c173448.graph_c0	146.362	106.342	147.456	100.616	116.622	71.0178	133.562	64.1427	LSM domain
c173815.graph_c0	13.7084	5.81873	14.4366	4.85891	6.0438	0.851612	3.40829	0.614087	--
c173905.graph_c0	76.7933	68.3221	91.2677	80.5416	81.4252	48.0424	70.996	51.0087	Ras family;; Ras family;; Miro-like protein;; ADP-ribosylation factor family
c174621.graph_c0	19.3015	17.208	20.7742	14.5772	16.0779	10.8534	14.2718	11.0217	gag-polypeptide of LTR copia-type;; Ras family;; ADP-ribosylation factor family;; Ras family
c174845.graph_c0	35.3007	29.0433	32.1155	20.7389	23.7406	15.3946	24.411	11.7515	Helicase conserved C-terminal domain;; DEAD/DEAH box helicase
c175304.graph_c1	69.0962	69.4032	86.0317	56.5995	78.8901	41.9705	48.7412	45.7789	gag-polypeptide of LTR copia-type;; gag-polypeptide of LTR copia-type;; Zinc knuckle;; GAG-pre-integrase domain;; Reverse transcriptase (RNA-dependent DNA polymerase)
c175327.graph_c0	26.01	21.0383	26.7581	21.4923	24.3847	14.8958	17.5182	14.5354	Amino acid permease;; Amino acid permease;; Amino acid permease
c175472.graph_c1	12.5002	9.06108	11.9181	8.97468	11.8098	6.75863	9.04245	6.54612	Tesmin/TSO1-like CXC domain, cysteine-rich domain
[truncated: 1,328 more rows]
