# Supplementary material for: Transcriptomic Profiling Reveals Metabolic and Regulatory Pathways in the Desiccation Tolerance of Mungbean (Vigna radiata [L.] R. Wilczek)
Source: Front Plant Sci. 2016 Dec 21;7:1921. doi: 10.3389/fpls.2016.01921 (PMC5174128; doi:10.3389/fpls.2016.01921)
Supplement: Table S4 — Some of the differentially expressed genes (DEGs) related to desiccation tolerance in mungbean seeds. [file Table4.XLSX]

## Sheet: Sheet1
Table S4 Some of the differentially expressed genes (DEGs) related to desiccation tolerance in mungbean seeds.
LEA
	ck3h	sy3h	ck6h	sy6h	ck18	sy18h	ck24h	sy24h
c160456.graph_c0	882.015	2255.75	334.353	549.146	60.5108	123.435	17.152	90.1091	Seed maturation protein
c163120.graph_c0	5.66015	4.07536	6.27312	1.62899	10.8826	9.00097	10.0892	7.78538	Late embryogenesis abundant protein
c164720.graph_c0	18.4527	15.1022	23.4918	20.5635	11.4104	11.3754	7.78438	12.7388	Late embryogenesis abundant protein
c179126.graph_c0	12.1447	5.36972	14.8469	4.75132	26.2554	19.349	35.3439	29.5163	Late embryogenesis abundant protein
c145025.graph_c0	641.953	1984.23	210.003	660.817	29.7158	21.8495	10.4871	12.0547	Late embryogenesis abundant protein
c171267.graph_c0	405.618	147.497	492.775	100.198	209.258	37.4079	67.0568	25.7653	Late embryogenesis abundant protein
c166481.graph_c0	202.223	728.425	79.6753	1123.3	8.01768	40.5305	5.58731	46.6153	Late embryogenesis abundant (LEA) group 1
c106591.graph_c0	13.1285	9.3993	16.5113	4.17479	31.3121	18.9781	22.7795	20.8542	Late embryogenesis abundant protein
c151727.graph_c0	1.2767	0.526478	1.5781	0.334193	2.41198	3.03725	2.71941	3.24405	Late embryogenesis abundant protein
c160456.graph_c0	882.015	2255.75	334.353	549.146	60.5108	123.435	17.152	90.1091	Late embryogenesis abundant protein
c173869.graph_c0	1230.57	3541.55	495.946	901.669	80.4875	84.4533	22.6095	42.0113	Late embryogenesis abundant protein D-34
c146233.graph_c0	369.808	534.472	314.751	230.54	218.459	94.7324	205.866	82.6111	Late embryogenesis abundant protein
c173869.graph_c0	1230.57	3541.55	495.946	901.669	80.4875	84.4533	22.6095	42.0113	Seed maturation protein
Sugar
	ck3h	sy3h	ck6h	sy6h	ck18	sy18h	ck24h	sy24h
c160519.graph_c0	236.894	79.1632	347.535	147.618	700.733	451.203	791.145	526.267	Sucrose synthase GN=SS1 OS=Vigna radiata var. radiata (Mung bean) PE=1 SV=1
c169260.graph_c2	2.52333	0.337983	3.30964	4.18346	5.93347	18.2728	9.228	15.0752	Sugar (and other) transporter;; Major Facilitator Superfamily
c110517.graph_c0	7.29697	2.67168	10.7964	4.4843	16.5133	17.8979	15.4354	17.1298	Sugar (and other) transporter
c163377.graph_c0	21.3483	16.7445	17.6584	42.5294	12.7806	27.8492	9.05432	34.7869	Sugar (and other) transporter;; Major Facilitator Superfamily;; Sugar (and other) transporter
c176714.graph_c0	10.4205	11.525	9.04514	11.2556	5.95296	5.55925	3.15154	6.06037	MFS/sugar transport protein
c128918.graph_c0	3.25679	0.312196	6.14479	3.91971	13.4018	49.8488	1.27081	31.8687	Sugar efflux transporter
Photosynthesis
	ck3h	sy3h	ck6h	sy6h	ck18	sy18h	ck24h	sy24h
c177934.graph_c1	8.66021	30.3273	7.81195	25.5253	5.39702	5.25773	4.8493	5.89443	Photosystem II CP47 reaction center protein
c172357.graph_c0	3.90006	2.33921	4.71377	1.59649	4.84778	6.13564	5.53794	6.18455	PsbP
c167443.graph_c0	3.49734	1.19133	5.92567	14.964	24.2337	241.162	59.9476	251.319	PsbP
c177040.graph_c0	41.7781	83.2133	25.9058	91.3277	38.8485	455.056	68.0882	498.18	Photosynthesis system II assembly factor YCF48;; Photosynthesis system II assembly factor YCF48
c177934.graph_c0	11.925	26.083	5.31426	15.6518	2.88232	3.34166	3.03752	3.36169	Ribosomal protein L20;; Photosystem II protein
Oxidase
	ck3h	sy3h	ck6h	sy6h	ck18	sy18h	ck24h	sy24h
c173982.graph_c0	63.0527	64.7906	52.4494	28.2634	33.5675	20.1597	18.8851	16.1353	Universal stress protein family
c152750.graph_c0	19.9453	23.7716	15.2822	10.3579	9.93369	36.5515	12.9712	34.532	Alternative oxidase
c145487.graph_c0	55.3882	19.2686	77.7855	13.1392	102.445	9.36368	45.1749	3.59743	Peroxidase;; Peroxidase
c161670.graph_c0	38.2831	13.9928	60.4967	8.8344	89.2307	30.3096	88.9342	20.1995	Peroxidase
c157394.graph_c0	52.3761	11.4637	82.7855	11.3486	120.455	34.341	114.916	31.2311	Multicopper oxidase
c99922.graph_c0	17.4047	3.18369	27.13	2.66577	38.4752	18.9474	39.1333	16.0613	Peroxidase;; Peroxidase
c150375.graph_c1	15.8765	39.5001	8.40723	23.7113	1.59149	1.22173	0.488399	1.20883	Lipoxygenase
c177993.graph_c0	4.40526	21.9644	4.01775	15.2132	1.72605	1.47232	1.54672	1.17923	Multicopper oxidase
c87569.graph_c1	15.5193	2.07137	20.4601	2.78592	27.092	15.1449	29.0008	12.3088	Peroxidase
c158715.graph_c0	347.356	954.356	147.983	984.711	74.771	531.617	39.5683	368.751	Peroxidase
c166497.graph_c0	8.58754	15.006	7.8946	9.26217	8.08496	33.0388	12.5812	33.7613	Copper/zinc superoxide dismutase (SODC)
Cell wall
	ck3h	sy3h	ck6h	sy6h	ck18	sy18h	ck24h	sy24h
c159636.graph_c0	5.20736	1.43755	7.97642	2.59208	11.0974	15.1645	10.7009	15.8417	Aldehyde dehydrogenase family
c167390.graph_c0	48.5387	11.4791	83.8976	24.1155	82.2111	111.543	65.4601	113.33	Aldehyde dehydrogenase family
c169128.graph_c0	21.7059	6.99599	29.8845	20.0233	35.0595	67.4554	24.9045	92.3521	WAX2 C-terminal domain;; Fatty acid hydroxylase superfamily
c169639.graph_c0	20.8901	6.31336	33.5546	11.0193	66.5271	62.9509	81.4475	55.5606	Fatty acid desaturase;; Cytochrome b5-like Heme/Steroid binding domain
c174086.graph_c0	34.0149	59.2503	23.9672	26.0185	11.3431	3.06545	2.76357	1.63048	Fatty acid desaturase;; Fatty acid desaturase
c175513.graph_c1	63.2333	23.1521	84.9059	40.6687	111.601	180.471	139.984	210.674	Cellulose synthase;; Glycosyltransferase like family 2;; Glycosyl transferase family group 2;; Cellulose synthase
c152212.graph_c0	199.578	537.181	94.7095	229.086	49.1551	221.073	31.5765	369.847	lactate/malate dehydrogenase, NAD binding domain;; lactate/malate dehydrogenase, alpha/beta C-terminal domain;; Dormancy/auxin associated protein
HSP
	ck3h	sy3h	ck6h	sy6h	ck18	sy18h	ck24h	sy24h
c167647.graph_c0	797.383	2397.81	407.074	728.7	139.98	222.814	47.7613	205.405	Hsp20/alpha crystallin family
c174658.graph_c0	358.83	381.712	303.759	143.02	223.982	106.465	56.457	111.481	Hsp90 protein
c174789.graph_c1	47.1816	100.41	29.6404	14.9642	8.11404	2.96377	1.45163	2.19666	Hsp20/alpha crystallin family
c175819.graph_c0	0.448655	0	0.932083	0.351918	1.59181	2.23877	1.81812	2.47684	Hsp70 protein;; Hsp70 protein
c176446.graph_c0	0.301461	0.0722285	0.237276	0.0663649	0.395134	0.680857	0.52708	0.669187	Hsp20/alpha crystallin family
c87962.graph_c0	8.76194	21.3249	4.76364	3.86901	1.38865	1.92975	0.302701	1.9498	Hsp20/alpha crystallin family
c146435.graph_c0	29.1015	35.9779	22.8776	10.0227	17.3946	17.6602	17.1239	21.9466	Heat shock factor protein HSF24
c157050.graph_c0	28.1178	22.2026	33.7783	5.52312	14.9775	3.38796	3.85849	1.97735	Hsp20/alpha crystallin family
c174658.graph_c0	358.83	381.712	303.759	143.02	223.982	106.465	56.457	111.481	Hsp90 protein
c87928.graph_c0	120.242	478.389	46.2714	277.966	10.5838	56.1823	2.85706	64.507	Hsp20/alpha crystallin family
c146802.graph_c0	34.5397	117.691	15.9762	12.1109	3.63103	1.78947	0.765926	1.36414	Hsp20/alpha crystallin family
c152143.graph_c0	114.807	229.578	67.8276	53.6294	21.023	13.7122	5.58389	12.0394	Hsp20/alpha crystallin family
c158109.graph_c0	280.429	942.131	156.455	178.052	30.0704	20.2897	4.62191	10.0439	Hsp20/alpha crystallin family
c167647.graph_c0	797.383	2397.81	407.074	728.7	139.98	222.814	47.7613	205.405	Hsp20/alpha crystallin family
c172934.graph_c0	428.28	752.509	336.112	113.388	145.52	24.4051	25.8991	20.0436	Hsp20/alpha crystallin family
c174789.graph_c1	47.1816	100.41	29.6404	14.9642	8.11404	2.96377	1.45163	2.19666	Hsp20/alpha crystallin family
c87962.graph_c0	8.76194	21.3249	4.76364	3.86901	1.38865	1.92975	0.302701	1.9498	Hsp20/alpha crystallin family
c157229.graph_c1	46.5877	143.789	20.0361	24.4638	4.66686	4.98767	1.52793	4.60921	Domain of unknown function (DUF4228);; Hsp20/alpha crystallin family
c165607.graph_c1	331.74	625.44	191.412	692.738	101.612	554.373	24.6493	515.984	HSP70					Heat shock 70 kDa protein
AP2
	ck3h	sy3h	ck6h	sy6h	ck18	sy18h	ck24h	sy24h
c160337.graph_c0	92.9128	93.5872	72.9338	77.9035	59.8261	33.1139	30.3538	35.2001	AP2-like ethylene-responsive transcription factor AIL5 GN=AIL5 OS=Arabidopsis thaliana (Mouse-ear cress) PE=2 SV=2
c162050.graph_c1	0.816835	0.37634	2.21009	0.156387	9.6819	4.6059	11.2993	7.00618	B3 DNA binding domain;; AP2 domain
c166605.graph_c1	1.09168	0.555393	1.30077	0.595739	2.85287	5.19244	4.60952	4.92627	AP2 domain
c167071.graph_c0	0.970477	0.524383	1.54484	2.04134	0.917766	0.471796	0.75615	0.830106	AP2 domain
c167071.graph_c1	8.50378	5.82659	10.0019	13.8082	7.16993	6.65958	6.47896	5.81984	AP2 domain
c168484.graph_c0	17.5187	23.9882	10.9964	10.935	5.73894	2.2249	2.56838	1.36277	AP2 domain
c170266.graph_c0	8.46335	3.07629	10.9552	1.6685	23.21	15.113	36.5786	12.9027	AP2 domain
c172284.graph_c1	22.7384	22.8739	18.768	13.7547	19.6266	10.2581	8.6948	8.83773	AP2 domain;; AP2 domain;; AP2 domain
c174020.graph_c0	69.2422	36.8589	79.4529	38.9838	137.138	149.969	137.467	162.403	AP2 domain;; AP2 domain
c175770.graph_c0	27.1949	14.2663	30.6898	10.4095	36.2957	44.6832	30.8938	49.9705	AP2 domain;; AP2 domain
c94961.graph_c0	4.66388	4.36916	2.04253	3.33399	0.833412	0.909241	0.923557	0.651663	AP2 domain
c153061.graph_c0	114.527	110.251	132.264	23.4843	160.418	9.1592	25.1464	9.0684	AP2 domain
c158488.graph_c0	3.73788	3.3527	5.54068	8.99908	5.37624	4.80431	3.31275	3.47377	AP2-like transcription factor
c158605.graph_c0	58.9298	58.7339	34.9251	18.5937	26.1205	21.3096	20.1605	27.1948	AP2 domain
c160824.graph_c0	31.5646	21.6935	19.0508	5.03782	7.58397	2.81906	2.85046	2.44762	AP2 domain
c161783.graph_c0	40.8995	46.3255	33.6461	13.719	25.9547	19.4494	23.0928	13.959	AP2 domain
c164025.graph_c0	37.2109	26.9352	39.2637	11.4595	23.3973	6.47441	8.79738	3.08091	AP2 domain
c164640.graph_c0	35.9861	55.4872	26.222	18.4014	20.8579	18.6747	15.8076	21.2218	AP2 domain
c166428.graph_c0	15.0829	12.1199	12.7001	5.32728	13.5798	12.8672	11.6207	10.8728	AP2 domain
c166878.graph_c0	72.0926	66.2144	50.1324	27.0888	46.5927	39.4936	31.39	41.5209	AP2 domain
c167071.graph_c1	8.50378	5.82659	10.0019	13.8082	7.16993	6.65958	6.47896	5.81984	AP2 domain
c167185.graph_c0	9.87438	10.5765	7.0523	2.49779	4.15144	0.826474	1.88575	0.341017	AP2 domain
c172061.graph_c0	195.152	198.969	211.556	395.583	211.271	277.449	205.179	308.337	AP2 domain
c87881.graph_c0	19.7443	1.74217	31.228	1.7377	60.9326	15.5488	40.9633	22.8922	B3 DNA binding domain;; AP2 domain
c153646.graph_c0	2.11236	2.38374	1.16933	1.54506	0.473206	0.585411	0.598277	0.801401	AP2 domain
c170266.graph_c0	8.46335	3.07629	10.9552	1.6685	23.21	15.113	36.5786	12.9027	AP2 domain
c128164.graph_c1	74.2866	105.743	48.7735	34.8655	24.439	12.2623	14.3	10.2492	AP2 domain
MYB
	ck3h	sy3h	ck6h	sy6h	ck18	sy18h	ck24h	sy24h
c163019.graph_c0	1.49058	1.02738	1.61929	0.194683	1.92421	2.6628	2.61063	2.10332	Myb-like DNA-binding domain;; Myb-like DNA-binding domain
c169609.graph_c0	3.56507	0.770309	3.4893	0.587736	9.66085	6.50325	13.0566	6.99845	Myb-like DNA-binding domain;; Myb-like DNA-binding domain;; Myb-like DNA-binding domain
c170762.graph_c0	6.15315	5.11884	3.65139	2.09083	1.68781	0.577349	0.751211	0.492815	Myb-like DNA-binding domain;; Myb-like DNA-binding domain;; Myb-like DNA-binding domain
c174344.graph_c0	5.0954	4.32872	4.83187	1.38313	4.31283	5.4785	6.44638	5.86539	Myb-like DNA-binding domain;; Myb-like DNA-binding domain
c175207.graph_c0	2.56157	1.03273	3.57996	0.721728	4.38512	4.5538	3.56863	2.79475	Myb-like DNA-binding domain;; Myb-like DNA-binding domain
c178128.graph_c0	4.2673	4.27409	2.7453	4.21232	2.6387	1.70176	1.90222	1.94183	Myb-like DNA-binding domain;; Myb-like DNA-binding domain
c156661.graph_c0	62.3627	25.028	72.1766	7.62974	72.5617	5.51439	8.80691	2.79528	Myb/SANT-like DNA-binding domain
c160512.graph_c0	3.97819	5.00606	4.40951	0.92152	2.37876	0.390066	0.995214	0.450419	Myb-like DNA-binding domain
c167936.graph_c0	27.44	16.8152	32.156	6.06706	26.7772	10.8029	16.1744	9.57365	Myb-like DNA-binding domain;; Myb-like DNA-binding domain
c170666.graph_c0	11.6585	12.6993	8.06459	4.88914	4.94992	3.26966	3.71332	2.14371	Myb/SANT-like DNA-binding domain;; Myb/SANT-like DNA-binding domain;; Alcohol dehydrogenase transcription factor Myb/SANT-like
c174344.graph_c0	5.0954	4.32872	4.83187	1.38313	4.31283	5.4785	6.44638	5.86539	Myb-like DNA-binding domain;; Myb-like DNA-binding domain
c176414.graph_c0	7.33592	8.36471	5.59051	2.03928	2.95312	1.74533	1.5066	1.74244	MYB-CC type transfactor, LHEQLE motif;; Myb-like DNA-binding domain
c128460.graph_c0	0.949479	0.474385	1.7664	2.26733	7.90909	9.50561	36.7333	10.1203	Myb-related protein Pp2
c151446.graph_c0	0.306272	0	1.06574	0.0516948	2.70572	1.29392	3.78463	2.28287	Myb-like DNA-binding domain;; Myb-like DNA-binding domain
c153307.graph_c0	1.61658	0.487843	1.92994	0.603527	2.86327	3.33705	3.42575	4.60226	Myb-like DNA-binding domain
c153898.graph_c0	38.3436	33.1879	33.6436	26.5383	20.9779	9.43039	12.8314	11.5804	Myb-like DNA-binding domain;; Myb-like DNA-binding domain
c154187.graph_c0	1.30039	0.215478	1.71224	0.411527	1.89952	2.87979	3.12573	2.36492	Myb-like DNA-binding domain;; Myb-like DNA-binding domain
c154961.graph_c0	1.7377	0.913752	2.56066	0.255829	2.9919	3.83275	2.14846	2.62554	Myb-like DNA-binding domain;; Myb-like DNA-binding domain
c155449.graph_c0	2.66652	1.04714	2.24937	0.29277	3.27819	2.38455	3.5734	2.07595	Myb-like DNA-binding domain;; Myb-like DNA-binding domain
c167492.graph_c0	4.80582	3.49535	4.62759	2.73778	3.03946	1.88076	3.31154	1.75685	Myb/SANT-like DNA-binding domain;; Myb/SANT-like DNA-binding domain;; Myb/SANT-like DNA-binding domain
c132232.graph_c1	107.627	162.843	86.2244	64.2715	104.722	50.3379	62.5048	56.8757	Myb-like DNA-binding domain
c144893.graph_c0	13.9834	17.1956	11.6825	4.22322	3.83025	0.805266	1.16434	0.210982	Myb-like DNA-binding domain;; Myb-like DNA-binding domain
c128040.graph_c0	17.6371	33.34	9.79513	33.6921	4.83936	11.0631	3.78839	15.7156	Myb-like DNA-binding domain;; Myb-like DNA-binding domain
c173555.graph_c0	7.77924	4.1099	7.835	2.77669	8.5699	13.7021	8.14207	13.3787	bHLH-MYC and R2R3-MYB transcription factors N-terminal;; bHLH-MYC and R2R3-MYB transcription factors N-terminal
Zinc finger
	ck3h	sy3h	ck6h	sy6h	ck18	sy18h	ck24h	sy24h
c161193.graph_c0	2.92695	1.05621	3.94973	1.04996	4.44416	8.15268	4.84643	10.7958	Zinc finger, C3HC4 type (RING finger);; Ankyrin repeats (3 copies);; Ankyrin repeats (many copies);; Ankyrin repeat;; Ankyrin repeat;; Ankyrin repeats (many copies);; Ankyrin repeat;; Ankyrin repeats (many copies);; Ankyrin repeats (many copies);; Ankyrin repeats (3 copies);; Ankyrin repeat
c164198.graph_c0	37.1208	38.0353	29.1565	25.152	20.6931	17.9068	15.7022	16.0565	Zinc finger C-x8-C-x5-C-x3-H type (and similar)
c164550.graph_c0	99.5379	84.9338	97.3055	57.3836	59.4416	32.9719	65.6783	27.2507	Zinc-finger double-stranded RNA-binding
c164570.graph_c0	32.7888	35.0172	29.082	25.9689	21.1814	19.6413	17.8465	17.3933	Zinc finger C-x8-C-x5-C-x3-H type (and similar);; Zinc finger, C3HC4 type (RING finger);; Zinc finger, C3HC4 type (RING finger);; Zinc finger, C3HC4 type (RING finger)
c164901.graph_c0	15.8714	19.1553	13.7221	13.3084	11.4502	7.59539	7.23833	6.51183	Zinc finger, C3HC4 type (RING finger);; Ring finger domain;; Zinc finger, C3HC4 type (RING finger)
c165265.graph_c0	79.0775	84.0181	68.5612	80.6406	42.0997	23.994	47.3309	21.5676	DNL zinc finger
c165370.graph_c0	20.5213	14.1773	22.3841	10.2124	26.1344	30.924	23.5199	38.0627	Zinc finger, C3HC4 type (RING finger);; Myb-like DNA-binding domain;; Myb-like DNA-binding domain
c166239.graph_c0	1.65713	0.720761	2.79961	1.08334	6.33836	5.71551	6.87644	4.50297	Zinc finger, C2H2 type;; Zinc-finger double-stranded RNA-binding
c166250.graph_c0	29.8369	34.7353	29.3605	26.4111	19.7251	10.7639	11.229	11.1512	AN1-like Zinc finger;; Drought induced 19 protein (Di19), zinc-binding;; C2H2-type zinc finger
c166366.graph_c0	6.38269	0.525482	8.7434	1.21815	14.6454	12.7342	19.3489	6.49809	PHD-zinc-finger like domain;; PHD-like zinc-binding domain;; PHD-finger;; PHD-finger
c167857.graph_c0	50.2973	71.8971	41.5009	41.0903	27.4828	31.6117	23.7361	28.219	Zinc finger, C3HC4 type (RING finger)
c168720.graph_c0	11.5001	10.3196	8.3141	8.07625	6.64923	5.30133	6.65094	4.98156	Zinc finger, C3HC4 type (RING finger);; Ring finger domain;; Zinc finger, C3HC4 type (RING finger);; Zinc finger, C3HC4 type (RING finger);; zinc-RING finger domain
c169413.graph_c0	90.1851	159.882	58.2634	66.2843	39.2581	29.2924	27.9018	27.3928	Zinc finger, C3HC4 type (RING finger);; Ring finger domain;; Zinc finger, C3HC4 type (RING finger);; Zinc finger, C3HC4 type (RING finger);; zinc-RING finger domain;; Anaphase-promoting complex subunit 11 RING-H2 finger
c171103.graph_c0	11.2595	5.96034	14.5258	5.57351	18.5397	18.3968	16.8726	22.3315	Zinc finger C-x8-C-x5-C-x3-H type (and similar);; Zinc finger C-x8-C-x5-C-x3-H type (and similar)
c171763.graph_c0	100.43	114.281	75.1668	57.7139	32.5808	32.5783	26.5748	25.4329	C2H2 type zinc-finger (2 copies);; Zinc-finger double-stranded RNA-binding
c172308.graph_c0	2.44454	1.1291	2.46613	3.10363	5.08692	10.3187	6.82491	13.5331	Zinc finger, C3HC4 type (RING finger)
c172687.graph_c0	61.7001	54.2041	50.4289	50.0312	43.4903	37.0848	38.5717	34.1058	KH domain;; Zinc finger C-x8-C-x5-C-x3-H type (and similar);; KH domain
c174612.graph_c0	18.6418	10.3472	15.9383	7.36578	15.9877	23.5837	13.8469	22.9058	Zinc finger, C3HC4 type (RING finger)
c174654.graph_c0	0.536158	0.0672455	1.31759	0.0722406	2.65943	2.47641	2.86074	2.11185	Zinc finger, C3HC4 type (RING finger);; Ring finger domain;; Zinc finger, C3HC4 type (RING finger);; Zinc finger, C3HC4 type (RING finger);; zinc-RING finger domain
c174738.graph_c4	74.9462	26.307	99.8045	34.2	151.858	113.399	150.594	127.271	Zinc finger C-x8-C-x5-C-x3-H type (and similar);; VQ motif
c174979.graph_c0	23.7013	30.2392	20.6911	21.7704	14.604	12.3426	10.5448	12.8722	Zinc finger C-x8-C-x5-C-x3-H type (and similar);; Ring finger domain;; Zinc finger, C3HC4 type (RING finger);; zinc-RING finger domain
c175256.graph_c0	12.5838	10.4602	16.1878	9.69143	22.2898	38.3702	27.966	32.4651	Zinc-finger of C2H2 type;; Zinc-finger double-stranded RNA-binding
c175486.graph_c0	1.75696	0.228453	3.49076	0.705702	4.97629	4.70437	6.22029	3.52937	Zinc-finger domain of monoamine-oxidase A repressor R1;; Zinc-finger domain of monoamine-oxidase A repressor R1
c87743.graph_c0	0.892742	0	1.07775	0.0366986	2.41187	2.281	1.86029	2.03148	C2H2-type zinc finger;; Zinc-finger double-stranded RNA-binding;; Zinc finger, C2H2 type
c161124.graph_c0	3.62851	2.26269	3.99053	5.87312	5.07465	12.9235	8.37433	13.4189	Zinc finger C-x8-C-x5-C-x3-H type (and similar)
c163394.graph_c0	24.2108	30.6367	10.6141	7.48042	3.92433	8.59508	1.44815	12.5365	C2H2-type zinc finger;; Zinc finger, C2H2 type
c172308.graph_c0	2.44454	1.1291	2.46613	3.10363	5.08692	10.3187	6.82491	13.5331	Zinc finger, C3HC4 type (RING finger)
c145052.graph_c0	20.4397	28.3146	16.4584	16.318	6.35982	4.60897	4.08148	3.95325	Zinc finger, C3HC4 type (RING finger)
c157354.graph_c0	18.6078	18.1535	15.6416	18.8568	12.7564	11.692	11.7886	12.5863	Zinc finger, C3HC4 type (RING finger)
c128606.graph_c0	42.1843	31.31	17.8573	7.75666	4.47298	5.3283	3.47803	7.1418	C2H2-type zinc finger;; Zinc finger, C2H2 type
c129482.graph_c1	40.5957	20.1655	28.7357	6.61209	21.8027	24.1379	7.18501	36.611	C2H2-type zinc finger;; Zinc-finger of C2H2 type;; Zinc-finger double domain;; C2H2-type zinc finger;; Zinc finger, C2H2 type
c151932.graph_c0	31.5127	50.6815	19.4215	54.0319	33.5775	192.224	15.191	245.469	Zinc finger C-x8-C-x5-C-x3-H type (and similar)
c145110.graph_c2	1.0502	0.590634	1.02467	0.370953	1.59778	1.88723	0.772982	2.2924	C2H2-type zinc finger
c153418.graph_c0	36.5977	53.1738	24.4282	33.3375	14.5166	19.2907	11.4649	18.92	Ring finger domain;; Zinc finger, C3HC4 type (RING finger);; Zinc finger, C3HC4 type (RING finger);; FANCL C-terminal domain
c169661.graph_c0	0.975847	0.416456	1.39941	0.309099	1.57955	2.02775	1.98602	2.99337	TB2/DP1, HVA22 family;; Zinc-finger of C2H2 type;; Zinc-finger double-stranded RNA-binding
c159490.graph_c1	140.716	144.3	126.313	63.9553	73.235	45.3847	50.3823	36.4843	AN1-like Zinc finger;; A20-like zinc finger
c100074.graph_c0	1.90547	2.58981	1.86881	0.884281	2.43804	3.63764	1.88511	3.93868	GATA zinc finger
ABC transporter
	ck3h	sy3h	ck6h	sy6h	ck18	sy18h	ck24h	sy24h
c175326.graph_c2	9.54001	2.47702	11.045	4.3572	18.9734	29.5691	20.5347	29.659	ABC transporter transmembrane region;; ABC transporter;; RecF/RecN/SMC N terminal domain;; AAA domain;; Predicted ATPase of the ABC class;; P-loop containing region of AAA domain;; AAA ATPase domain;; AAA domain;; Zeta toxin;; Protein of unknown function, DUF258;; AAA domain (dynein-related subfamily);; Protein of unknown function (DUF1602)
c175464.graph_c0	2.20327	0.816126	3.26104	1.22295	5.65916	5.77613	5.73157	6.25237	ABC transporter transmembrane region;; ABC transporter;; Miro-like protein;; AAA domain;; 50S ribosome-binding GTPase;; Dynamin family;; Type II/IV secretion system protein
c176049.graph_c2	0.279977	0.626451	0.584289	0.280401	1.71821	1.35813	1.12754	1.43285	ABC transporter;; ABC transporter transmembrane region
c176110.graph_c0	0.761563	0.229037	1.14451	0.684166	1.94711	2.56598	1.92795	2.87967	ABC transporter transmembrane region;; ABC transporter;; AAA domain;; RecF/RecN/SMC N terminal domain;; AAA ATPase domain;; P-loop containing region of AAA domain;; AAA domain;; AAA domain;; Predicted ATPase of the ABC class;; Protein of unknown function, DUF258;; Part of AAA domain;; Zeta toxin;; Domain of unknown function DUF87;; Molybdopterin guanine dinucleotide synthesis protein B;; ATPase f…
c177407.graph_c1	9.054	14.2279	9.14197	7.62996	4.30792	3.64695	2.32564	3.11675	ABC1 family
c157863.graph_c0	26.6914	5.36335	36.1575	10.9659	58.1251	24.2922	33.4921	22.5979	ABC transporter transmembrane region;; ABC transporter
c152953.graph_c0	5.54926	1.18496	8.25089	6.17293	7.1922	10.3781	4.91354	12.8409	ABC transporter transmembrane region 2
c168915.graph_c0	2.72761	1.81554	3.78059	4.32176	5.77891	16.4061	7.81441	15.8053	ABC transporter;; AAA domain;; Rad17 cell cycle checkpoint protein;; ABC-2 type transporter
c171761.graph_c0	3.59209	1.41985	6.38299	3.93375	7.71902	10.8757	6.96628	16.8345	ABC transporter transmembrane region;; ABC transporter;; Predicted ATPase of the ABC class;; ABC transporter;; Protein of unknown function (DUF1602);; ABC transporter transmembrane region;; Protein of unknown function (DUF1602)
c128198.graph_c0	6.11956	2.01392	8.5386	3.42288	19.8523	17.23	19.1044	11.5463	ABC-2 type transporter;; ABC transporter;; AAA domain;; Protein of unknown function (DUF1602)
c87590.graph_c0	0.217807	0.152488	0.150859	1.27649	0.258616	29.8835	0.288713	69.1868	ABC-2 type transporter;; ABC transporter;; AAA ATPase domain
c176769.graph_c0	4.39092	1.72654	6.23194	3.54196	5.5754	4.61876	3.74802	4.75696	ABC transporter
c177873.graph_c0	2.23758	0.934953	2.25737	2.62226	3.1034	6.37732	3.93185	4.88955	ABC transporter transmembrane region;; ABC transporter;; ABC transporter
c172969.graph_c0	1.23168	0.490733	0.569464	1.6469	0.705139	0.549124	0.598661	0.576138	ABC transporter transmembrane region;; ABC transporter
c167051.graph_c0	4.41174	2.05812	7.81618	3.97093	12.3613	15.8594	11.9146	17.4551	ABC-2 type transporter;; ABC transporter;; Plant PDR ABC transporter associated;; AAA domain;; AAA domain;; ATPase family associated with various cellular activities (AAA);; ABC-2 type transporter
c168580.graph_c1	7.71657	9.92224	6.84238	7.99129	5.10367	5.37482	4.81545	5.91625	ABC1 family
c170157.graph_c0	36.2227	18.1034	45.1818	16.2009	43.1497	48.8925	20.0325	45.7922	ABC transporter transmembrane region;; ABC transporter
WRKY
	ck3h	sy3h	ck6h	sy6h	ck18	sy18h	ck24h	sy24h
c166076.graph_c1	3.6118	1.42741	4.36299	0.697732	5.62465	4.30256	5.83509	4.84452	WRKY DNA -binding domain
c168215.graph_c0	0.436227	0.190457	0.850776	0.0380088	3.44568	2.45467	2.2937	3.54068	WRKY DNA -binding domain
c88150.graph_c0	0.378401	0	0.193561	0.0822732	1.31009	3.09342	0.736374	3.04142	WRKY DNA -binding domain
c160778.graph_c0	20.3381	16.7003	16.6334	7.41558	13.5731	12.8428	10.793	11.9275	WRKY DNA -binding domain;; Plant zinc cluster domain
c165243.graph_c0	46.5667	31.2798	39.7952	11.5523	36.09	21.5978	16.358	26.4206	WRKY DNA -binding domain
c173629.graph_c2	8.03594	6.90728	8.01609	1.89911	6.15171	1.86274	2.5996	1.47718	WRKY DNA -binding domain
AUX/IAA family
	ck3h	sy3h	ck6h	sy6h	ck18	sy18h	ck24h	sy24h
c161724.graph_c0	16.1798	33.433	7.80315	11.0617	3.96738	2.44635	1.70369	1.75011	AUX/IAA family
c169506.graph_c0	355.627	399.945	297.602	194.673	155.645	80.9327	111.02	70.7594	AUX/IAA family
c175764.graph_c0	207.44	326.882	146.66	308.992	111.174	123.11	103.406	117.238	AUX/IAA family;; Auxin response factor;; Protein phosphatase 2A regulatory B subunit (B56 family)
c127084.graph_c0	51.5897	21.9025	58.5489	2.95518	23.8057	0.950813	4.48898	0.134469	Auxin responsive protein
c146835.graph_c0	97.1934	88.408	81.0576	23.1849	21.022	7.30688	7.01971	3.76101	Auxin-induced protein 15A
c146861.graph_c0	16.5482	12.8518	14.0652	3.66482	13.4617	5.78411	5.28153	5.63448	Auxin response factor 16
c163298.graph_c0	15.5028	10.0522	22.0506	18.1877	26.7249	56.5887	33.3564	60.0899	AUX/IAA family;; AUX/IAA family
c165335.graph_c0	14.9898	11.3058	16.766	1.87854	8.38347	0.765555	4.09042	0.33406	Auxin responsive protein
c156058.graph_c0	5.64955	8.4061	3.8811	4.07145	1.32893	2.24661	0.437618	3.23931	AUX/IAA family
c87949.graph_c0	12.4656	13.391	9.37476	1.87587	2.44303	0.204876	0.29688	0.161779	Auxin responsive protein
c129035.graph_c0	20.4709	4.32117	28.7591	2.66633	31.4426	0.799964	5.37716	0.296131	Auxin responsive protein
c128079.graph_c0	899.867	2345.47	433.989	821.864	441.267	388.95	172.06	459.291	Dormancy/auxin associated protein
NAC
	ck3h	sy3h	ck6h	sy6h	ck18	sy18h	ck24h	sy24h
c163300.graph_c0	1.54892	0.715252	2.14106	0.740998	3.22773	5.36656	5.56258	7.78043	No apical meristem (NAM) protein
c149104.graph_c0	6.95061	13.7384	4.49488	26.2958	3.3153	5.0027	2.10161	6.45095	NAC transcription factor NAM-B2 GN=NAM-B2 OS=Triticum turgidum subsp. durum (Durum wheat) PE=2 SV=1
c151107.graph_c0	4.94933	4.47252	5.31575	9.07449	5.25972	3.69639	1.52784	5.29347	No apical meristem (NAM) protein
c151956.graph_c0	8.35497	6.32356	7.32635	8.6729	5.99762	5.52344	2.34118	6.57676	No apical meristem (NAM) protein
c144929.graph_c0	53.6639	129.41	24.9543	250.419	16.8113	128.472	14.2467	218.297	No apical meristem (NAM) protein
bZIP
	ck3h	sy3h	ck6h	sy6h	ck18	sy18h	ck24h	sy24h
c88271.graph_c1	152.327	111.654	183.423	108.583	207.012	354.272	237.382	298.572	bZIP transcription factor;; Basic region leucine zipper
c160605.graph_c0	42.5173	52.9674	36.9052	20.1541	38.2649	18.5832	26.756	21.4394	bZIP transcription factor;; Basic region leucine zipper
c163080.graph_c0	27.5423	30.1177	22.6962	13.3921	19.9153	18.7867	16.6132	16.4846	bZIP transcription factor;; Basic region leucine zipper
c166665.graph_c0	6.81498	4.35428	6.20073	9.10186	4.07557	10.06	3.15967	9.67537	bZIP transcription factor;; Basic region leucine zipper
c176254.graph_c0	66.737	109.529	33.6089	143.158	12.2801	39.8529	9.63458	47.861	bZIP transcription factor
c175801.graph_c1	22.4296	27.4293	19.6277	9.6618	16.3565	11.4371	10.4194	9.37137	bZIP transcription factor;; Basic region leucine zipper
c157153.graph_c0	1.27046	0.875226	1.11732	3.22772	1.84949	7.30593	4.49706	4.73673	Basic region leucine zipper;; bZIP transcription factor
c168570.graph_c0	11.0804	10.0194	12.5213	8.53803	20.8735	26.1404	20.8866	29.6121	Basic leucine-zipper C terminal;; bZIP transcription factor;; Basic region leucine zipper
TCP
	ck3h	sy3h	ck6h	sy6h	ck18	sy18h	ck24h	sy24h
c153245.graph_c0	2.95222	0.393172	3.35215	0.577409	5.48273	9.49429	3.65977	7.72188	TCP family transcription factor
c145240.graph_c0	16.2981	16.3454	10.0734	11.8996	7.08578	7.41429	5.29648	7.8718	TCP family transcription factor
c180155.graph_c0	16.1531	5.49229	19.9477	4.97092	31.2137	26.078	42.0241	20.8831	TCP family transcription factor
HLH
	ck3h	sy3h	ck6h	sy6h	ck18	sy18h	ck24h	sy24h
c155317.graph_c0	4.65892	1.64173	6.65104	7.88601	12.8869	11.5892	13.9198	9.63626	Helix-loop-helix DNA-binding domain
c165084.graph_c0	47.6393	39.1458	49.4871	13.86	29.9327	2.31957	13.1138	0.785369	Helix-loop-helix DNA-binding domain
c129568.graph_c0	7.40999	8.43143	5.81969	12.3446	8.55834	5.86342	1.97126	8.61603	Helix-loop-helix DNA-binding domain
c131429.graph_c0	3.20095	1.68907	3.50785	1.36272	4.83699	5.71387	3.83468	5.13247	Helix-loop-helix DNA-binding domain
c151939.graph_c0	28.873	37.3345	19.0364	24.9885	12.4242	12.9658	9.29349	11.0563	Transcription factor bHLH48
GRAS
	ck3h	sy3h	ck6h	sy6h	ck18	sy18h	ck24h	sy24h
c169502.graph_c0	11.3501	9.11207	11.89	5.60678	16.5468	32.9729	19.1181	25.0606	GRAS domain family;; EF hand associated
c164838.graph_c0	15.0653	12.4802	11.8369	4.77725	11.9449	6.40281	6.17583	6.92589	GRAS domain family
c170908.graph_c0	25.6448	28.1594	20.5797	12.1151	18.1393	17.2459	13.1156	19.1454	GRAS domain family
c158883.graph_c0	62.859	59.1472	60.0594	37.8624	101.085	133.587	160.521	131.895	GRAS domain family
c176257.graph_c0	53.4867	79.3067	35.8796	53.8228	33.3487	13.4483	7.21979	17.7232	GRAS domain family
c152505.graph_c0	11.4415	8.81869	10.3961	6.05329	13.6968	23.806	14.5439	20.5315	GRAS domain family;; Transcriptional regulator DELLA protein N terminal
Methylation
	ck3h	sy3h	ck6h	sy6h	ck18	sy18h	ck24h	sy24h
c168367.graph_c0	7.95119	12.7585	6.35685	12.6633	9.53731	47.5716	18.597	51.4287	Magnesium-protoporphyrin IX methyltransferase C-terminus;; Methyltransferase domain;; Methyltransferase domain;; Methyltransferase domain;; Methyltransferase domain;; Methyltransferase domain;; Methyltransferase domain;; Methyltransferase small domain;; Ribosomal protein L11 methyltransferase (PrmA)
c175408.graph_c0	4.81821	3.0319	5.2672	7.59956	4.66736	7.14603	4.39599	8.07871	Cytosine specific DNA methyltransferase replication foci domain;; PHD-finger
c151871.graph_c0	1.02445	0.949915	1.69887	0.132295	1.4582	4.25091	0.802928	5.30093	Methyltransferase domain;; Methyltransferase domain;; Methyltransferase domain;; Methyltransferase domain;; Methyltransferase domain;; AdoMet dependent proline di-methyltransferase;; Methyltransferase domain;; Nodulation protein S (NodS);; Tellurite resistance protein TehB;; Methyltransferase small domain;; CheR methyltransferase, SAM binding domain
c177796.graph_c1	18.9652	7.61467	25.5418	8.35932	27.0088	34.7975	25.1317	29.2208	Cytosine specific DNA methyltransferase replication foci domain;; C-5 cytosine-specific DNA methylase;; BAH domain
c175289.graph_c0	0.342582	0.774282	0.688617	0.497025	2.45983	3.52396	1.69878	3.10028	O-methyltransferase;; Dimerisation domain
c147329.graph_c0	6.56098	3.19475	5.39487	2.44001	9.20926	9.07509	11.2454	5.87068	3-oxo-5-alpha-steroid 4-dehydrogenase;; Protein of unknown function (DUF1295);; Phospholipid methyltransferase
c161320.graph_c0	0.727667	0.837766	0.549889	2.77057	1.88593	31.5969	9.56362	30.6461	Serine hydroxymethyltransferase;; Beta-eliminating lyase
c88226.graph_c0	2.73882	1.22266	5.52731	0.91317	7.53968	5.73694	4.04705	4.13195	Methyltransferase domain;; Methyltransferase domain
c163257.graph_c0	7.85479	2.73397	9.91297	3.43316	12.0769	12.7062	13.4613	14.4799	Aminotransferase class I and II;; Methyltransferase domain;; Methyltransferase small domain;; Methyltransferase domain;; Methyltransferase domain;; Ribosomal protein L11 methyltransferase (PrmA)
c132248.graph_c0	7.27693	2.50899	10.1698	3.59186	16.7451	18.6889	22.9354	17.0832	Putative S-adenosyl-L-methionine-dependent methyltransferase;; Methyltransferase domain;; Putative S-adenosyl-L-methionine-dependent methyltransferase
c158244.graph_c0	5.55259	1.10379	8.04311	3.19017	12.3802	15.3254	13.638	14.6874	Putative S-adenosyl-L-methionine-dependent methyltransferase
c126980.graph_c0	2.68667	0.473207	3.13909	1.27986	9.1121	15.2461	16.5323	13.9847	Putative S-adenosyl-L-methionine-dependent methyltransferase
c129643.graph_c0	11.2535	4.8658	17.6937	10.4353	31.786	39.1977	48.9226	41.0026	Serine hydroxymethyltransferase
c178878.graph_c0	10.393	4.47358	18.8264	14.0725	36.1183	50.7315	48.3671	50.1389	Serine hydroxymethyltransferase
c88435.graph_c0	1.54005	0.286755	2.60816	1.12142	6.17657	12.893	16.8575	10.701	Putative S-adenosyl-L-methionine-dependent methyltransferase
c178878.graph_c0	10.393	4.47358	18.8264	14.0725	36.1183	50.7315	48.3671	50.1389	Serine hydroxymethyltransferase
c145331.graph_c0	15.0853	5.62918	21.349	16.5294	43.9285	99.7553	69.9433	111.745	Aminomethyltransferase folate-binding domain;; Aminomethyltransferase folate-binding domain;; Glycine cleavage T-protein C-terminal barrel domain
c170923.graph_c0	2.71842	3.40324	3.12674	4.27215	3.70606	2.70346	2.20257	2.70513	Methyltransferase domain
c172914.graph_c0	8.26196	7.12382	8.98772	8.03625	7.33356	4.18385	7.2754	4.07208	RNA cap guanine-N2 methyltransferase;; Methyltransferase domain;; Methyltransferase domain;; Methyltransferase domain;; WW domain;; Putative RNA methylase family UPF0020;; Met-10+ like-protein;; Conserved hypothetical protein 95
c145359.graph_c1	5.28932	0.992636	7.16978	1.23252	3.67162	0.136559	1.42725	0.0871453	Putative S-adenosyl-L-methionine-dependent methyltransferase;; Methyltransferase domain
c171265.graph_c0	23.1464	17.9273	24.1168	21.3772	18.0008	9.96769	11.076	9.08386	Glutaredoxin;; Putative S-adenosyl-L-methionine-dependent methyltransferase
c177887.graph_c0	0.875847	4.85631	1.15319	3.90426	0.413644	0.304593	0.31005	0.33057	Domain of unknown function (DUF4396);; Multicopper oxidase;; Multicopper oxidase;; Methyltransferase FkbM domain;; Domain of unknown function (DUF305)
c133574.graph_c0	17.8605	18.9154	16.4146	21.8676	18.5326	15.3899	18.0895	14.4257	Ribosomal protein L11 methyltransferase (PrmA);; Methyltransferase domain;; Methyltransferase domain;; Methyltransferase domain;; Methyltransferase small domain;; Methyltransferase domain;; Tellurite resistance protein TehB;; Met-10+ like-protein;; Protein of unknown function (DUF1698);; Methyltransferase domain;; Methyltransferase domain;; Methyltransferase domain
c149262.graph_c0	13.552	12.3585	10.7266	3.75221	10.5096	10.508	7.15928	10.1321	Methyltransferase domain;; Methyltransferase domain;; Methyltransferase domain;; Methyltransferase domain;; ubiE/COQ5 methyltransferase family
c173713.graph_c0	18.016	19.8286	17.0926	8.80132	10.074	7.35123	7.85367	5.92953	Ribosomal protein L11 methyltransferase (PrmA);; Methyltransferase domain;; Methyltransferase domain;; Methyltransferase domain;; Methyltransferase domain;; Methyltransferase small domain
c175823.graph_c0	13.2592	18.3293	11.0456	8.29877	7.72201	6.33771	5.00859	6.01813	Methyltransferase domain
c168374.graph_c0	21.6715	29.6886	15.4479	13.8908	8.85857	5.54882	5.59582	4.73001	Methyltransferase domain
c163982.graph_c0	25.3555	29.3925	25.1717	20.8371	22.8263	15.4503	17.472	14.3548	mRNA capping enzyme;; Methyltransferase domain;; Methyltransferase domain;; Methyltransferase domain;; Methyltransferase domain;; Methyltransferase domain;; Methyltransferase domain
c161032.graph_c0	5.61858	19.3369	2.73155	4.5675	0.260259	0.680075	0.201034	0.660317	SAM dependent carboxyl methyltransferase;; SAM dependent carboxyl methyltransferase
c168324.graph_c0	24.877	59.739	10.6537	24.1705	5.31815	12.876	4.27089	17.0608	Protein-L-isoaspartate(D-aspartate) O-methyltransferase (PCMT)
Histone
	ck3h	sy3h	ck6h	sy6h	ck18	sy18h	ck24h	sy24h
c87695.graph_c0	50.6608	35.5062	58.9786	29.9958	85.6448	119.963	133.296	125.257	linker histone H1 and H5 family
c174465.graph_c0	37.5581	21.0887	43.3625	28.727	66.4557	85.3724	77.3051	87.143	linker histone H1 and H5 family
c147153.graph_c0	7.18274	2.6151	10.1777	2.74253	14.9157	14.2385	18.7968	12.7616	SNF2 family N-terminal domain;; Helicase conserved C-terminal domain;; Class II histone deacetylase complex subunits 2 and 3;; DEAD/DEAH box helicase
c143650.graph_c0	13.2013	2.68291	26.0553	5.19237	56.1039	50.2644	102.086	37.3309	Core histone H2A/H2B/H3/H4
c178653.graph_c0	13.3575	2.75699	24.2491	6.86196	48.4701	39.0451	91.388	26.2969	Core histone H2A/H2B/H3/H4
c114871.graph_c0	54.1695	29.2264	80.6514	61.9746	124.442	155.527	244.382	125.123	Core histone H2A/H2B/H3/H4
c170630.graph_c0	52.1051	54.3941	45.0418	55.4488	38.8165	30.1681	28.9907	31.8437	Histone-like transcription factor (CBF/NF-Y) and archaeal histone;; Core histone H2A/H2B/H3/H4
c174045.graph_c0	64.3373	76.8609	54.7397	69.947	44.4381	40.8561	35.5154	39.9931	Protein of unknown function, DUF617;; Histone-like transcription factor (CBF/NF-Y) and archaeal histone
c173726.graph_c1	20.3668	48.8748	13.4158	17.3111	7.95096	11.3969	5.32211	11.6476	Histone deacetylase domain

## Sheet: Sheet3
c174043.graph_c0	4.72612	2.63623	7.51782	2.06897	11.7319	14.6847	9.97988	24.2365	Protein kinase domain;; Protein tyrosine kinase;; Lipopolysaccharide kinase (Kdo/WaaP) family;; Phosphotransferase enzyme family;; RIO1 family
c157579.graph_c0	2.29341	2.77625	2.71293	1.68149	5.0882	7.65675	5.28558	9.55463	Polysaccharide biosynthesis
c176095.graph_c0	5.67327	4.81818	7.97253	2.6368	16.4493	17.7349	27.4345	20.4562	Polysaccharide biosynthesis
c162573.graph_c0	65.2687	23.2516	87.1528	14.0641	125.27	48.9461	89.0977	57.5185	NAD dependent epimerase/dehydratase family;; 3-beta hydroxysteroid dehydrogenase/isomerase family;; RmlD substrate binding domain;; Polysaccharide biosynthesis protein;; Male sterility protein;; short chain dehydrogenase;; NADH(P)-binding
c145834.graph_c0	18.642	3.57516	36.0098	7.17774	63.9381	46.2313	62.5468	52.1867	NAD dependent epimerase/dehydratase family;; Polysaccharide biosynthesis protein;; 3-beta hydroxysteroid dehydrogenase/isomerase family;; Male sterility protein;; NADH(P)-binding;; RmlD substrate binding domain;; short chain dehydrogenase;; KR domain
c178306.graph_c0	77.8642	16.9353	116.981	25.0671	207.613	116.162	228.157	127.006	RmlD substrate binding domain;; NAD dependent epimerase/dehydratase family;; Polysaccharide biosynthesis protein
c174852.graph_c0	125.755	153.706	129.6	193.882	61.7609	35.8413	24.2684	36.8958	Polysaccharide biosynthesis;; Wound-induced protein;; Wound-induced protein
c177431.graph_c0	65.9807	62.7567	57.5391	28.0982	48.6555	28.5445	39.9359	25.1373	NAD dependent epimerase/dehydratase family;; 3-beta hydroxysteroid dehydrogenase/isomerase family;; Polysaccharide biosynthesis protein;; Male sterility protein;; Invasion associated locus B (IalB) protein;; FCD domain
c176894.graph_c0	8.85886	7.62308	7.97823	6.91449	5.98505	5.04494	5.04341	5.38734	DEAD/DEAH box helicase;; Helicase associated domain (HA2);; Oligonucleotide/oligosaccharide-binding (OB)-fold;; Helicase conserved C-terminal domain;; Double-stranded RNA binding motif
c173979.graph_c0	20.3015	22.8131	21.251	14.0499	15.5353	7.98807	9.73485	7.03713	Oligosaccharide biosynthesis protein Alg14 like;; Oligosaccharide biosynthesis protein Alg14 like
