# Supplementary material for: Transcriptomic Profiling Reveals Metabolic and Regulatory Pathways in the Desiccation Tolerance of Mungbean (Vigna radiata [L.] R. Wilczek)
Source: Front Plant Sci. 2016 Dec 21;7:1921. doi: 10.3389/fpls.2016.01921 (PMC5174128; doi:10.3389/fpls.2016.01921)
Supplement: Table S6 — KEGG pathway enrichment of differentially expressed genes (DEGs) during different stages of imbibition in mungbean seeds. [file Table6.XLSX]

## Sheet: Sheet1
Table S6 KEGG pathway enrichments of differentially expressed genes (DEGs) during different stages of imbibition after dehydration in mungbean seeds.
3h vs 6h
Pathway	ko_ID	Unigene	gene (BG)	Unigene ID
Carbon metabolism	ko01200	26	1036	c144852.graph_c0;c145331.graph_c0;c151002.graph_c0;c154159.graph_c0;c158035.graph_c1;c158040.graph_c1;c160353.graph_c0;c160395.graph_c1;c161320.graph_c0;c162971.graph_c0;c167356.graph_c0;c168035.graph_c0;c168130.graph_c0;c169224.graph_c0;c169416.graph_c1;c170476.graph_c0;c170595.graph_c0;c173300.graph_c0;c176186.graph_c2;c177033.graph_c1;c178646.graph_c0;c178769.graph_c0;c178791.graph_c0;c178878.…
Biosynthesis of amino acids	ko01230	25	1032	c144852.graph_c0;c154159.graph_c0;c157037.graph_c0;c161320.graph_c0;c162971.graph_c0;c163045.graph_c0;c164504.graph_c1;c165150.graph_c0;c165511.graph_c1;c168035.graph_c0;c169224.graph_c0;c169416.graph_c1;c169650.graph_c0;c170456.graph_c0;c170847.graph_c0;c171936.graph_c1;c173300.graph_c0;c173586.graph_c0;c173674.graph_c0;c175777.graph_c1;c176245.graph_c0;c177169.graph_c0;c177966.graph_c0;c178791.…
Starch and sucrose metabolism	ko00500	23	471	c128666.graph_c0;c140413.graph_c0;c144242.graph_c0;c151917.graph_c0;c152968.graph_c0;c158730.graph_c0;c160828.graph_c0;c160895.graph_c0;c160999.graph_c1;c164512.graph_c0;c166779.graph_c0;c166910.graph_c0;c167977.graph_c0;c168491.graph_c0;c170618.graph_c1;c171877.graph_c0;c172170.graph_c0;c174944.graph_c0;c176105.graph_c0;c176971.graph_c0;c177157.graph_c0;c179835.graph_c0;c88032.graph_c0
Plant hormone signal transduction	ko04075	22	437	c127084.graph_c0;c145096.graph_c0;c146835.graph_c0;c154319.graph_c0;c157398.graph_c0;c159736.graph_c0;c160352.graph_c0;c161086.graph_c0;c161724.graph_c0;c163298.graph_c0;c165335.graph_c0;c166166.graph_c0;c166665.graph_c0;c167967.graph_c0;c169740.graph_c0;c173049.graph_c0;c174224.graph_c0;c177125.graph_c1;c178992.graph_c0;c179443.graph_c0;c179961.graph_c0;c87949.graph_c0
Protein processing in endoplasmic reticulum	ko04141	21	501	c129117.graph_c0;c131325.graph_c0;c146802.graph_c0;c152143.graph_c0;c157001.graph_c0;c157050.graph_c0;c157229.graph_c1;c158109.graph_c0;c163809.graph_c0;c164812.graph_c0;c165301.graph_c1;c167647.graph_c0;c168138.graph_c0;c169413.graph_c0;c172934.graph_c0;c174658.graph_c0;c174668.graph_c0;c174789.graph_c1;c176710.graph_c0;c177834.graph_c1;c87962.graph_c0
Fatty acid metabolism	ko01212	15	302	c130420.graph_c0;c144318.graph_c0;c151002.graph_c0;c156527.graph_c0;c160575.graph_c0;c167594.graph_c0;c169551.graph_c0;c170184.graph_c0;c171211.graph_c1;c171545.graph_c0;c172761.graph_c0;c174086.graph_c0;c174508.graph_c2;c174640.graph_c0;c176668.graph_c1
Pyruvate metabolism	ko00620	14	417	c151002.graph_c0;c152212.graph_c0;c158040.graph_c1;c167356.graph_c0;c167390.graph_c0;c168130.graph_c0;c170476.graph_c0;c171936.graph_c1;c176186.graph_c2;c176668.graph_c1;c177033.graph_c1;c178646.graph_c0;c178769.graph_c0;c87536.graph_c0
Pentose and glucuronate interconversions	ko00040	13	185	c128666.graph_c0;c140413.graph_c0;c152968.graph_c0;c158730.graph_c0;c160828.graph_c0;c160895.graph_c0;c160999.graph_c1;c161079.graph_c0;c167390.graph_c0;c168491.graph_c0;c179835.graph_c0;c87536.graph_c0;c88032.graph_c0
Carbon fixation in photosynthetic organisms	ko00710	12	260	c144852.graph_c0;c167356.graph_c0;c168035.graph_c0;c168130.graph_c0;c169224.graph_c0;c169416.graph_c1;c170476.graph_c0;c176186.graph_c2;c177033.graph_c1;c178646.graph_c0;c178769.graph_c0;c87673.graph_c0
Amino sugar and nucleotide sugar metabolism	ko00520	12	339	c140413.graph_c0;c145561.graph_c0;c145834.graph_c0;c151917.graph_c0;c152968.graph_c0;c153522.graph_c0;c158730.graph_c0;c160999.graph_c1;c161079.graph_c0;c164512.graph_c0;c174811.graph_c3;c176791.graph_c1
Glycolysis / Gluconeogenesis	ko00010	11	447	c152212.graph_c0;c154159.graph_c0;c160395.graph_c1;c167390.graph_c0;c167572.graph_c0;c169224.graph_c0;c169416.graph_c1;c170476.graph_c0;c171936.graph_c1;c173300.graph_c0;c87536.graph_c0
Ascorbate and aldarate metabolism	ko00053	10	146	c140413.graph_c0;c152968.graph_c0;c160999.graph_c1;c161079.graph_c0;c167390.graph_c0;c167766.graph_c0;c170856.graph_c0;c171123.graph_c0;c171936.graph_c1;c87536.graph_c0
Glyoxylate and dicarboxylate metabolism	ko00630	9	239	c131783.graph_c0;c151046.graph_c0;c158040.graph_c1;c161320.graph_c0;c166240.graph_c0;c168035.graph_c0;c170595.graph_c0;c178791.graph_c0;c178878.graph_c0
alpha-Linolenic acid metabolism	ko00592	9	150	c152373.graph_c0;c159476.graph_c0;c160575.graph_c0;c161032.graph_c0;c172761.graph_c0;c174461.graph_c0;c174508.graph_c2;c174640.graph_c0;c176159.graph_c0
Galactose metabolism	ko00052	9	174	c145561.graph_c0;c145834.graph_c0;c152870.graph_c0;c158730.graph_c0;c166278.graph_c0;c167572.graph_c0;c175640.graph_c0;c176692.graph_c0;c177157.graph_c0
Peroxisome	ko04146	9	314	c128587.graph_c0;c131783.graph_c0;c160575.graph_c0;c166240.graph_c0;c168353.graph_c0;c171545.graph_c0;c174508.graph_c2;c174640.graph_c0;c178074.graph_c0
Alanine, aspartate and glutamate metabolism	ko00250	9	261	c153522.graph_c0;c158298.graph_c0;c168035.graph_c0;c168872.graph_c0;c169650.graph_c0;c170847.graph_c0;c172210.graph_c0;c172611.graph_c0;c177966.graph_c0
Biosynthesis of unsaturated fatty acids	ko01040	9	118	c144318.graph_c0;c156527.graph_c0;c160575.graph_c0;c166360.graph_c0;c169551.graph_c0;c171211.graph_c1;c174086.graph_c0;c174508.graph_c2;c174640.graph_c0
Glycine, serine and threonine metabolism	ko00260	9	285	c145331.graph_c0;c158035.graph_c1;c160593.graph_c0;c161320.graph_c0;c168035.graph_c0;c171936.graph_c1;c172611.graph_c0;c173300.graph_c0;c178878.graph_c0
Fatty acid degradation	ko00071	9	212	c160395.graph_c1;c160575.graph_c0;c167390.graph_c0;c171545.graph_c0;c171936.graph_c1;c172761.graph_c0;c174508.graph_c2;c174640.graph_c0;c87536.graph_c0
Arginine and proline metabolism	ko00330	9	297	c159681.graph_c0;c159681.graph_c1;c167390.graph_c0;c168872.graph_c0;c171936.graph_c1;c172210.graph_c0;c176245.graph_c0;c176919.graph_c0;c87536.graph_c0
Purine metabolism	ko00230	9	467	c153195.graph_c0;c159505.graph_c0;c161945.graph_c0;c163491.graph_c0;c164558.graph_c0;c165059.graph_c0;c168789.graph_c1;c169383.graph_c0;c169994.graph_c0
Valine, leucine and isoleucine degradation	ko00280	8	327	c160575.graph_c0;c161164.graph_c0;c167390.graph_c0;c168941.graph_c0;c171936.graph_c1;c172913.graph_c1;c87536.graph_c0;c92563.graph_c0
Phenylpropanoid biosynthesis	ko00940	8	309	c158177.graph_c0;c166779.graph_c0;c167977.graph_c0;c168019.graph_c0;c171877.graph_c0;c172140.graph_c1;c172362.graph_c0;c177338.graph_c0
Fatty acid biosynthesis	ko00061	8	171	c130420.graph_c0;c144318.graph_c0;c151002.graph_c0;c156527.graph_c0;c170184.graph_c0;c171545.graph_c0;c174086.graph_c0;c176668.graph_c1
Terpenoid backbone biosynthesis	ko00900	7	161	c128587.graph_c0;c152668.graph_c0;c160546.graph_c0;c164431.graph_c0;c166602.graph_c0;c168941.graph_c0;c176347.graph_c1
Cysteine and methionine metabolism	ko00270	7	309	c151580.graph_c0;c152212.graph_c0;c162971.graph_c0;c165511.graph_c1;c170106.graph_c0;c175777.graph_c1;c178327.graph_c0
Nitrogen metabolism	ko00910	7	130	c151046.graph_c0;c165170.graph_c0;c168872.graph_c0;c169650.graph_c0;c170847.graph_c0;c171194.graph_c0;c177966.graph_c0
beta-Alanine metabolism	ko00410	7	172	c145228.graph_c0;c159681.graph_c0;c159681.graph_c1;c167390.graph_c0;c171936.graph_c1;c87536.graph_c0;c92563.graph_c0
mRNA surveillance pathway	ko03015	6	296	c157059.graph_c1;c166407.graph_c0;c166462.graph_c0;c174865.graph_c0;c176008.graph_c1;c176587.graph_c0
Plant-pathogen interaction	ko04626	6	285	c126770.graph_c0;c146935.graph_c0;c158385.graph_c1;c168995.graph_c1;c174376.graph_c0;c174658.graph_c0
Porphyrin and chlorophyll metabolism	ko00860	6	168	c144132.graph_c0;c144589.graph_c0;c166335.graph_c0;c167624.graph_c0;c175334.graph_c0;c176347.graph_c1
Pyrimidine metabolism	ko00240	6	293	c145228.graph_c0;c153406.graph_c0;c160769.graph_c0;c163491.graph_c0;c166334.graph_c0;c174161.graph_c0
Endocytosis	ko04144	6	318	c129117.graph_c0;c151598.graph_c1;c158733.graph_c1;c166686.graph_c0;c87401.graph_c0;c87719.graph_c0
Fatty acid elongation	ko00062	6	59	c166360.graph_c0;c167594.graph_c0;c169551.graph_c0;c171211.graph_c1;c176024.graph_c3;c179140.graph_c0
Linoleic acid metabolism	ko00591	6	56	c143753.graph_c0;c145809.graph_c0;c173591.graph_c3;c174461.graph_c0;c174597.graph_c0;c177671.graph_c2
Oxidative phosphorylation	ko00190	6	477	c170188.graph_c0;c171427.graph_c0;c171558.graph_c0;c175423.graph_c0;c176600.graph_c0;c176661.graph_c2
Phenylalanine, tyrosine and tryptophan biosynthesis	ko00400	6	176	c163045.graph_c0;c164504.graph_c1;c165150.graph_c0;c165511.graph_c1;c173674.graph_c0;c177169.graph_c0
Cyanoamino acid metabolism	ko00460	5	120	c161320.graph_c0;c166779.graph_c0;c167977.graph_c0;c171877.graph_c0;c178878.graph_c0
Photosynthesis	ko00195	5	114	c145009.graph_c0;c167443.graph_c0;c175423.graph_c0;c175968.graph_c0;c179000.graph_c0
Tryptophan metabolism	ko00380	5	128	c148401.graph_c0;c167390.graph_c0;c171936.graph_c1;c172680.graph_c1;c87536.graph_c0
Phenylalanine metabolism	ko00360	5	254	c158177.graph_c0;c165511.graph_c1;c172140.graph_c1;c172362.graph_c0;c177169.graph_c0
2-Oxocarboxylic acid metabolism	ko01210	5	253	c148401.graph_c0;c168035.graph_c0;c170456.graph_c0;c173586.graph_c0;c178791.graph_c0
Inositol phosphate metabolism	ko00562	5	159	c129309.graph_c0;c158733.graph_c1;c169224.graph_c0;c170214.graph_c0;c170856.graph_c0
One carbon pool by folate	ko00670	5	86	c145331.graph_c0;c160353.graph_c0;c161320.graph_c0;c174161.graph_c0;c178878.graph_c0
Propanoate metabolism	ko00640	4	157	c151002.graph_c0;c152212.graph_c0;c176668.graph_c1;c92563.graph_c0
Fructose and mannose metabolism	ko00051	4	158	c151917.graph_c0;c169224.graph_c0;c169416.graph_c1;c173280.graph_c0
Thiamine metabolism	ko00730	4	56	c152668.graph_c0;c157728.graph_c0;c164431.graph_c0;c175385.graph_c0
Glycerophospholipid metabolism	ko00564	4	220	c164996.graph_c0;c165366.graph_c0;c167044.graph_c0;c87401.graph_c0
RNA transport	ko03013	4	387	c167780.graph_c0;c172798.graph_c0;c174343.graph_c0;c176587.graph_c0
Spliceosome	ko03040	4	467	c129117.graph_c0;c160551.graph_c0;c170822.graph_c0;c176617.graph_c0
Biotin metabolism	ko00780	4	65	c130420.graph_c0;c144318.graph_c0;c156527.graph_c0;c170184.graph_c0
Sphingolipid metabolism	ko00600	4	77	c154975.graph_c0;c164574.graph_c0;c166278.graph_c0;c175733.graph_c2
Lysine degradation	ko00310	4	129	c166983.graph_c0;c167390.graph_c0;c171936.graph_c1;c87536.graph_c0
N-Glycan biosynthesis	ko00510	4	89	c160494.graph_c0;c168138.graph_c0;c176710.graph_c0;c177834.graph_c1
Sulfur metabolism	ko00920	4	157	c129309.graph_c0;c162971.graph_c0;c165059.graph_c0;c171028.graph_c2
RNA degradation	ko03018	4	295	c154159.graph_c0;c166041.graph_c0;c175363.graph_c0;c176587.graph_c0
Carotenoid biosynthesis	ko00906	4	76	c129012.graph_c0;c145924.graph_c0;c168058.graph_c0;c174027.graph_c0
Glycerolipid metabolism	ko00561	4	181	c167044.graph_c0;c167390.graph_c0;c171936.graph_c1;c87536.graph_c0
Glutathione metabolism	ko00480	4	266	c160160.graph_c0;c163491.graph_c0;c166486.graph_c1;c167766.graph_c0
Phagosome	ko04145	3	201	c128486.graph_c0;c171558.graph_c0;c176661.graph_c2
Phosphatidylinositol signaling system	ko04070	3	134	c129309.graph_c0;c158733.graph_c1;c170214.graph_c0
Histidine metabolism	ko00340	3	106	c167390.graph_c0;c171936.graph_c1;c87536.graph_c0
Sesquiterpenoid and triterpenoid biosynthesis	ko00909	3	28	c175510.graph_c0;c177086.graph_c0;c177870.graph_c0
Citrate cycle (TCA cycle)	ko00020	3	264	c170198.graph_c0;c170476.graph_c0;c178791.graph_c0
Steroid biosynthesis	ko00100	3	70	c166017.graph_c0;c176216.graph_c0;c177086.graph_c0
Tyrosine metabolism	ko00350	3	137	c160395.graph_c1;c165511.graph_c1;c177169.graph_c0
Aminoacyl-tRNA biosynthesis	ko00970	3	235	c173493.graph_c0;c175923.graph_c0;c177731.graph_c0
Taurine and hypotaurine metabolism	ko00430	3	43	c159829.graph_c0;c166659.graph_c0;c166964.graph_c0
Ubiquitin mediated proteolysis	ko04120	3	280	c126672.graph_c0;c155383.graph_c0;c164673.graph_c0
Photosynthesis - antenna proteins	ko00196	2	27	c153135.graph_c0;c166004.graph_c0
Ubiquinone and other terpenoid-quinone biosynthesis	ko00130	2	117	c162937.graph_c0;c165511.graph_c1
Pentose phosphate pathway	ko00030	2	172	c144852.graph_c0;c169416.graph_c1
Valine, leucine and isoleucine biosynthesis	ko00290	2	111	c170456.graph_c0;c173586.graph_c0
Circadian rhythm - plant	ko04712	2	121	c169220.graph_c0;c173067.graph_c0
Flavonoid biosynthesis	ko00941	2	83	c169220.graph_c0;c176521.graph_c0
Pantothenate and CoA biosynthesis	ko00770	2	96	c145228.graph_c0;c170456.graph_c0
Isoquinoline alkaloid biosynthesis	ko00950	2	60	c165511.graph_c1;c177169.graph_c0
Ribosome biogenesis in eukaryotes	ko03008	2	192	c155937.graph_c0;c161118.graph_c0
Lysine biosynthesis	ko00300	2	62	c157037.graph_c0;c171936.graph_c1
Ribosome	ko03010	2	567	c129251.graph_c0;c168004.graph_c0
Tropane, piperidine and pyridine alkaloid biosynthesis	ko00960	2	87	c165511.graph_c1;c177169.graph_c0
Diterpenoid biosynthesis	ko00904	2	41	c161779.graph_c0;c175524.graph_c0
Selenocompound metabolism	ko00450	2	87	c165059.graph_c0;c175777.graph_c1
Butanoate metabolism	ko00650	2	117	c158298.graph_c0;c168941.graph_c0
Non-homologous end-joining	ko03450	1	17	c173401.graph_c1
Degradation of aromatic compounds	ko01220	1	34	c160395.graph_c1
Folate biosynthesis	ko00790	1	69	c174161.graph_c0
Glucosinolate biosynthesis	ko00966	1	6	c148401.graph_c0
Base excision repair	ko03410	1	83	c163073.graph_c0
Cutin, suberine and wax biosynthesis	ko00073	1	27	c160333.graph_c0
SNARE interactions in vesicular transport	ko04130	1	82	c177056.graph_c0
Homologous recombination	ko03440	1	69	c173401.graph_c1
Proteasome	ko03050	1	139	c129584.graph_c0
ABC transporters	ko02010	1	146	c171761.graph_c0
Ether lipid metabolism	ko00565	1	65	c87401.graph_c0
Other glycan degradation	ko00511	1	53	c166278.graph_c0
Brassinosteroid biosynthesis	ko00905	1	14	c167587.graph_c1
DNA replication	ko03030	1	74	c155496.graph_c0
Vitamin B6 metabolism	ko00750	1	44	c172518.graph_c0
C5-Branched dibasic acid metabolism	ko00660	1	41	c173586.graph_c0
Nicotinate and nicotinamide metabolism	ko00760	1	55	c168353.graph_c0
Isoflavonoid biosynthesis	ko00943	1	2	c165968.graph_c0
Synthesis and degradation of ketone bodies	ko00072	1	33	c168941.graph_c0
6h vs 18h
Pathway	ko_ID	Unigene	gene (BG)	Unigene ID
Carbon metabolism	ko01200	62	1036	c128100.graph_c1;c128854.graph_c0;c129643.graph_c0;c144852.graph_c0;c144913.graph_c0;c145331.graph_c0;c145385.graph_c0;c145624.graph_c1;c146497.graph_c0;c147121.graph_c0;c151541.graph_c0;c151583.graph_c0;c151747.graph_c0;c152543.graph_c0;c153189.graph_c0;c153736.graph_c0;c153902.graph_c0;c153980.graph_c0;c154879.graph_c2;c156287.graph_c0;c157021.graph_c0;c158035.graph_c1;c158227.graph_c0;c158315.…
Starch and sucrose metabolism	ko00500	53	471	c127950.graph_c0;c128473.graph_c0;c140413.graph_c0;c144242.graph_c0;c145127.graph_c0;c151239.graph_c0;c152968.graph_c0;c152968.graph_c1;c153346.graph_c0;c157272.graph_c0;c160062.graph_c0;c160519.graph_c0;c160821.graph_c0;c160828.graph_c0;c160895.graph_c0;c160923.graph_c0;c160954.graph_c0;c160999.graph_c1;c162573.graph_c0;c163183.graph_c0;c163258.graph_c0;c163496.graph_c0;c164275.graph_c0;c164602.…
Phenylpropanoid biosynthesis	ko00940	52	309	c126495.graph_c0;c126704.graph_c1;c127012.graph_c0;c127950.graph_c0;c128066.graph_c0;c128610.graph_c0;c128974.graph_c0;c144834.graph_c2;c144879.graph_c0;c145046.graph_c0;c145094.graph_c0;c145487.graph_c0;c152787.graph_c0;c153934.graph_c0;c157272.graph_c0;c157324.graph_c0;c159800.graph_c0;c160775.graph_c0;c160980.graph_c0;c161670.graph_c0;c163109.graph_c0;c163183.graph_c0;c163195.graph_c0;c164275.…
Plant hormone signal transduction	ko04075	52	437	c127084.graph_c0;c129035.graph_c0;c129221.graph_c0;c142642.graph_c0;c145096.graph_c0;c146835.graph_c0;c152505.graph_c0;c153027.graph_c0;c153411.graph_c0;c153912.graph_c0;c154319.graph_c0;c159736.graph_c0;c160352.graph_c0;c160843.graph_c1;c160877.graph_c0;c160967.graph_c0;c161724.graph_c0;c163298.graph_c0;c164471.graph_c0;c164562.graph_c0;c165756.graph_c0;c167442.graph_c0;c168253.graph_c0;c169353.…
Biosynthesis of amino acids	ko01230	51	1032	c127100.graph_c0;c127926.graph_c1;c128854.graph_c0;c129265.graph_c0;c129643.graph_c0;c142890.graph_c0;c144852.graph_c0;c145624.graph_c1;c147990.graph_c0;c148686.graph_c0;c149554.graph_c0;c149901.graph_c0;c152543.graph_c0;c152653.graph_c0;c153189.graph_c0;c153902.graph_c0;c154879.graph_c2;c155516.graph_c0;c157021.graph_c0;c157848.graph_c0;c158227.graph_c0;c159558.graph_c0;c160340.graph_c0;c160690.…
Phenylalanine metabolism	ko00360	34	254	c126495.graph_c0;c126704.graph_c1;c128066.graph_c0;c128610.graph_c0;c142890.graph_c0;c144834.graph_c2;c144879.graph_c0;c145487.graph_c0;c145624.graph_c1;c152787.graph_c0;c160340.graph_c0;c160775.graph_c0;c160980.graph_c0;c161049.graph_c0;c161670.graph_c0;c163109.graph_c0;c165511.graph_c1;c167749.graph_c0;c167990.graph_c0;c168971.graph_c0;c169238.graph_c0;c170850.graph_c0;c172140.graph_c1;c172362.…
Pentose and glucuronate interconversions	ko00040	33	185	c101615.graph_c0;c127653.graph_c0;c127653.graph_c1;c128334.graph_c0;c128334.graph_c1;c128473.graph_c0;c131672.graph_c0;c140413.graph_c0;c151239.graph_c0;c152968.graph_c0;c152968.graph_c1;c153346.graph_c0;c159636.graph_c0;c159920.graph_c0;c160211.graph_c0;c160821.graph_c0;c160828.graph_c0;c160895.graph_c0;c160999.graph_c1;c165372.graph_c0;c167005.graph_c0;c167390.graph_c0;c169726.graph_c0;c170579.…
Cysteine and methionine metabolism	ko00270	31	309	c127100.graph_c0;c145624.graph_c1;c145960.graph_c0;c146291.graph_c0;c149397.graph_c0;c151979.graph_c0;c154247.graph_c0;c155516.graph_c0;c157139.graph_c0;c157848.graph_c0;c158227.graph_c0;c159802.graph_c0;c160340.graph_c0;c160461.graph_c0;c161049.graph_c0;c162971.graph_c0;c165511.graph_c1;c165528.graph_c0;c167545.graph_c0;c170001.graph_c0;c170106.graph_c0;c171256.graph_c0;c172378.graph_c0;c172843.…
Amino sugar and nucleotide sugar metabolism	ko00520	31	339	c128278.graph_c0;c128380.graph_c1;c128473.graph_c0;c128861.graph_c1;c131215.graph_c0;c134771.graph_c0;c140413.graph_c0;c145834.graph_c0;c151906.graph_c0;c152968.graph_c0;c152968.graph_c1;c153045.graph_c0;c160405.graph_c0;c160954.graph_c0;c160999.graph_c1;c162573.graph_c0;c164611.graph_c0;c166459.graph_c0;c166459.graph_c1;c166788.graph_c1;c174811.graph_c3;c175060.graph_c0;c175118.graph_c0;c175580.…
Ribosome	ko03010	30	567	c128595.graph_c0;c131720.graph_c0;c145892.graph_c0;c145972.graph_c0;c147285.graph_c0;c150032.graph_c0;c152399.graph_c0;c154082.graph_c0;c154701.graph_c0;c157401.graph_c0;c158107.graph_c0;c159207.graph_c0;c160458.graph_c0;c160616.graph_c0;c165555.graph_c0;c165626.graph_c0;c166541.graph_c0;c166595.graph_c0;c167321.graph_c0;c167488.graph_c0;c167985.graph_c0;c170194.graph_c0;c171696.graph_c0;c173164.…
Photosynthesis	ko00195	29	114	c126903.graph_c0;c126986.graph_c0;c127902.graph_c0;c127902.graph_c1;c144960.graph_c1;c145009.graph_c0;c145784.graph_c0;c156012.graph_c0;c157750.graph_c0;c157997.graph_c0;c159132.graph_c0;c159826.graph_c0;c167443.graph_c0;c167470.graph_c0;c170038.graph_c0;c171315.graph_c0;c171767.graph_c1;c175423.graph_c0;c175968.graph_c0;c176926.graph_c0;c177912.graph_c0;c177934.graph_c1;c179000.graph_c0;c179433.…
Carbon fixation in photosynthetic organisms	ko00710	28	260	c128100.graph_c1;c128854.graph_c0;c144852.graph_c0;c145624.graph_c1;c146497.graph_c0;c151583.graph_c0;c154879.graph_c2;c156287.graph_c0;c157021.graph_c0;c158825.graph_c0;c159558.graph_c0;c160340.graph_c0;c164120.graph_c0;c166987.graph_c0;c167356.graph_c0;c167873.graph_c0;c167873.graph_c1;c168035.graph_c0;c168130.graph_c0;c168876.graph_c0;c169416.graph_c1;c170476.graph_c0;c170640.graph_c1;c170949.…
Protein processing in endoplasmic reticulum	ko04141	28	501	c144582.graph_c0;c146802.graph_c0;c148147.graph_c0;c152143.graph_c0;c152648.graph_c0;c153612.graph_c0;c157229.graph_c1;c157338.graph_c0;c158109.graph_c0;c159396.graph_c0;c167647.graph_c0;c168211.graph_c0;c169413.graph_c0;c170751.graph_c1;c172934.graph_c0;c173402.graph_c0;c174658.graph_c0;c174668.graph_c0;c174789.graph_c1;c175405.graph_c0;c175544.graph_c1;c175763.graph_c0;c175819.graph_c0;c176100.…
Plant-pathogen interaction	ko04626	27	285	c126770.graph_c0;c129277.graph_c0;c142910.graph_c0;c145822.graph_c0;c145961.graph_c0;c146434.graph_c0;c146935.graph_c0;c154119.graph_c0;c158323.graph_c0;c159905.graph_c0;c166436.graph_c1;c166464.graph_c1;c166518.graph_c0;c166518.graph_c1;c167430.graph_c0;c172983.graph_c0;c173038.graph_c0;c173622.graph_c0;c174430.graph_c0;c174658.graph_c0;c174751.graph_c0;c174760.graph_c0;c174831.graph_c0;c174831.…
Pyrimidine metabolism	ko00240	27	293	c119253.graph_c0;c139976.graph_c0;c153406.graph_c0;c155452.graph_c0;c158155.graph_c0;c159952.graph_c0;c160493.graph_c0;c163491.graph_c0;c166334.graph_c0;c166457.graph_c0;c168457.graph_c0;c170540.graph_c0;c171812.graph_c0;c172531.graph_c1;c173308.graph_c0;c173721.graph_c0;c174537.graph_c0;c174690.graph_c0;c175104.graph_c1;c175717.graph_c0;c175925.graph_c0;c177538.graph_c1;c179092.graph_c0;c179115.…
Glycolysis / Gluconeogenesis	ko00010	26	447	c101615.graph_c0;c128854.graph_c0;c149397.graph_c0;c152543.graph_c0;c153902.graph_c0;c153980.graph_c0;c154879.graph_c2;c159636.graph_c0;c159920.graph_c0;c160211.graph_c0;c160395.graph_c1;c160690.graph_c0;c160741.graph_c0;c164120.graph_c0;c167390.graph_c0;c167694.graph_c0;c168876.graph_c0;c169416.graph_c1;c170476.graph_c0;c170640.graph_c1;c172791.graph_c1;c173276.graph_c0;c176111.graph_c1;c178397.…
Glycerophospholipid metabolism	ko00564	24	220	c127050.graph_c0;c145425.graph_c0;c145569.graph_c0;c147903.graph_c0;c151871.graph_c0;c158344.graph_c0;c159933.graph_c0;c160699.graph_c0;c166616.graph_c1;c166811.graph_c0;c167649.graph_c0;c167842.graph_c0;c168584.graph_c0;c168743.graph_c0;c169507.graph_c0;c169563.graph_c0;c171919.graph_c0;c172558.graph_c0;c173159.graph_c1;c176013.graph_c0;c176506.graph_c0;c178079.graph_c0;c179360.graph_c0;c87401.g…
Endocytosis	ko04144	24	318	c127050.graph_c0;c143065.graph_c0;c147903.graph_c0;c153423.graph_c0;c154137.graph_c0;c158733.graph_c0;c158733.graph_c1;c160148.graph_c1;c161420.graph_c0;c165341.graph_c0;c166125.graph_c0;c166616.graph_c1;c167649.graph_c0;c168362.graph_c0;c172285.graph_c0;c172967.graph_c1;c173159.graph_c1;c173505.graph_c0;c175819.graph_c0;c178079.graph_c0;c178759.graph_c0;c179334.graph_c0;c87401.graph_c0;c88777.gr…
Pyruvate metabolism	ko00620	24	417	c101615.graph_c0;c145385.graph_c0;c147121.graph_c0;c149397.graph_c0;c151583.graph_c0;c153902.graph_c0;c159636.graph_c0;c159920.graph_c0;c160211.graph_c0;c167356.graph_c0;c167390.graph_c0;c167873.graph_c0;c167873.graph_c1;c168130.graph_c0;c170381.graph_c2;c170476.graph_c0;c170949.graph_c0;c173276.graph_c0;c176111.graph_c1;c176668.graph_c1;c177033.graph_c1;c179277.graph_c0;c179516.graph_c0;c87536.g…
Purine metabolism	ko00230	24	467	c119253.graph_c0;c139976.graph_c0;c153902.graph_c0;c155452.graph_c0;c159505.graph_c0;c160493.graph_c0;c161142.graph_c0;c163491.graph_c0;c164558.graph_c0;c165059.graph_c0;c168457.graph_c0;c169891.graph_c0;c169891.graph_c1;c170540.graph_c0;c171812.graph_c0;c171916.graph_c0;c173503.graph_c0;c173721.graph_c0;c174537.graph_c0;c174690.graph_c0;c175104.graph_c1;c176111.graph_c1;c179092.graph_c0;c179115.…
Arginine and proline metabolism	ko00330	22	297	c101615.graph_c0;c145624.graph_c1;c148686.graph_c0;c149901.graph_c0;c159636.graph_c0;c159920.graph_c0;c160211.graph_c0;c160340.graph_c0;c162916.graph_c0;c167390.graph_c0;c167493.graph_c0;c169573.graph_c0;c173276.graph_c0;c173622.graph_c0;c173935.graph_c0;c174326.graph_c0;c176046.graph_c0;c176245.graph_c0;c176919.graph_c0;c179277.graph_c0;c87536.graph_c0;c88413.graph_c0
Peroxisome	ko04146	21	314	c126960.graph_c0;c131783.graph_c0;c145118.graph_c0;c145620.graph_c0;c151747.graph_c0;c152358.graph_c0;c152632.graph_c0;c153919.graph_c0;c157651.graph_c0;c163501.graph_c0;c164726.graph_c0;c166497.graph_c0;c167225.graph_c0;c167651.graph_c0;c171065.graph_c0;c171545.graph_c0;c173546.graph_c0;c174792.graph_c1;c178074.graph_c0;c178088.graph_c0;c87244.graph_c0
RNA transport	ko03013	21	387	c127320.graph_c0;c131804.graph_c0;c132161.graph_c0;c144118.graph_c1;c150555.graph_c0;c151880.graph_c0;c156947.graph_c0;c158392.graph_c0;c160720.graph_c0;c167780.graph_c0;c169393.graph_c0;c169899.graph_c0;c171285.graph_c0;c171627.graph_c0;c172914.graph_c0;c173835.graph_c0;c174753.graph_c0;c175544.graph_c1;c176587.graph_c0;c176803.graph_c1;c176848.graph_c0
Spliceosome	ko03040	21	467	c127320.graph_c0;c151880.graph_c0;c154674.graph_c0;c156947.graph_c0;c158752.graph_c0;c159853.graph_c0;c160357.graph_c0;c163787.graph_c0;c167127.graph_c0;c168289.graph_c0;c169941.graph_c0;c172489.graph_c0;c172732.graph_c1;c173448.graph_c0;c174074.graph_c0;c175819.graph_c0;c176085.graph_c1;c176137.graph_c0;c177130.graph_c0;c177400.graph_c0;c177773.graph_c1
Glyoxylate and dicarboxylate metabolism	ko00630	20	239	c127924.graph_c0;c128100.graph_c1;c129643.graph_c0;c131783.graph_c0;c146497.graph_c0;c148686.graph_c0;c149901.graph_c0;c151046.graph_c0;c151541.graph_c0;c151747.graph_c0;c152358.graph_c0;c160246.graph_c0;c161320.graph_c0;c167493.graph_c0;c168035.graph_c0;c168119.graph_c0;c170381.graph_c2;c175794.graph_c0;c178446.graph_c0;c178878.graph_c0
mRNA surveillance pathway	ko03015	20	296	c145181.graph_c0;c151661.graph_c0;c151880.graph_c0;c156947.graph_c0;c157059.graph_c1;c158062.graph_c0;c160217.graph_c0;c163982.graph_c0;c165845.graph_c0;c165999.graph_c0;c166462.graph_c0;c169330.graph_c0;c169393.graph_c0;c170735.graph_c1;c171285.graph_c0;c172597.graph_c0;c172708.graph_c0;c174865.graph_c0;c176115.graph_c0;c176587.graph_c0
beta-Alanine metabolism	ko00410	20	172	c101615.graph_c0;c159636.graph_c0;c159920.graph_c0;c160211.graph_c0;c167390.graph_c0;c169573.graph_c0;c170850.graph_c0;c171065.graph_c0;c173276.graph_c0;c174487.graph_c0;c174664.graph_c0;c176355.graph_c1;c177416.graph_c1;c179277.graph_c0;c179596.graph_c0;c87536.graph_c0;c87947.graph_c0;c88413.graph_c0;c88899.graph_c0;c92563.graph_c0
Glycine, serine and threonine metabolism	ko00260	19	285	c127924.graph_c0;c129643.graph_c0;c145331.graph_c0;c151747.graph_c0;c158035.graph_c1;c160593.graph_c0;c160690.graph_c0;c161320.graph_c0;c165528.graph_c0;c168035.graph_c0;c168966.graph_c0;c170850.graph_c0;c172611.graph_c0;c172791.graph_c1;c175794.graph_c0;c178446.graph_c0;c178878.graph_c0;c87947.graph_c0;c88899.graph_c0
Inositol phosphate metabolism	ko00562	19	159	c127393.graph_c0;c128770.graph_c0;c128854.graph_c0;c129309.graph_c0;c145425.graph_c0;c158733.graph_c0;c158733.graph_c1;c166125.graph_c0;c167694.graph_c0;c169649.graph_c0;c169836.graph_c0;c170214.graph_c0;c170856.graph_c0;c171450.graph_c0;c172841.graph_c0;c172967.graph_c1;c175234.graph_c0;c177416.graph_c1;c178759.graph_c0
Fatty acid metabolism	ko01212	18	302	c126545.graph_c0;c145118.graph_c0;c145385.graph_c0;c145620.graph_c0;c147121.graph_c0;c153207.graph_c0;c167225.graph_c0;c169582.graph_c0;c170381.graph_c2;c171545.graph_c0;c171971.graph_c1;c174086.graph_c0;c174664.graph_c0;c174792.graph_c1;c175197.graph_c0;c176668.graph_c1;c178088.graph_c0;c178143.graph_c0
alpha-Linolenic acid metabolism	ko00592	18	150	c145131.graph_c0;c145197.graph_c0;c156473.graph_c0;c159014.graph_c1;c159476.graph_c0;c161032.graph_c0;c161502.graph_c0;c167225.graph_c0;c167853.graph_c0;c169471.graph_c0;c170042.graph_c0;c171007.graph_c0;c171919.graph_c0;c172352.graph_c0;c174044.graph_c0;c174685.graph_c0;c176159.graph_c0;c179319.graph_c0
Ascorbate and aldarate metabolism	ko00053	18	146	c101615.graph_c0;c128473.graph_c0;c140413.graph_c0;c152968.graph_c0;c152968.graph_c1;c159636.graph_c0;c159920.graph_c0;c160211.graph_c0;c160607.graph_c0;c160999.graph_c1;c167390.graph_c0;c170856.graph_c0;c173276.graph_c0;c175690.graph_c0;c177495.graph_c0;c179277.graph_c0;c87205.graph_c0;c87536.graph_c0
Fatty acid degradation	ko00071	18	212	c101615.graph_c0;c145118.graph_c0;c145620.graph_c0;c159636.graph_c0;c159920.graph_c0;c160211.graph_c0;c160395.graph_c1;c160741.graph_c0;c167225.graph_c0;c167390.graph_c0;c170381.graph_c2;c171545.graph_c0;c173276.graph_c0;c174664.graph_c0;c174792.graph_c1;c178088.graph_c0;c179277.graph_c0;c87536.graph_c0
RNA degradation	ko03018	17	295	c152543.graph_c0;c155452.graph_c0;c158264.graph_c0;c159853.graph_c0;c160357.graph_c0;c160644.graph_c0;c163172.graph_c0;c165478.graph_c0;c167754.graph_c1;c169393.graph_c0;c171024.graph_c0;c171285.graph_c0;c172489.graph_c0;c175787.graph_c1;c176162.graph_c1;c176587.graph_c0;c176894.graph_c0
Glycerolipid metabolism	ko00561	17	181	c101615.graph_c0;c145569.graph_c0;c158344.graph_c0;c159636.graph_c0;c159920.graph_c0;c159933.graph_c0;c160211.graph_c0;c160699.graph_c0;c166811.graph_c0;c167390.graph_c0;c168584.graph_c0;c168743.graph_c0;c173276.graph_c0;c176013.graph_c0;c177333.graph_c0;c179277.graph_c0;c87536.graph_c0
Alanine, aspartate and glutamate metabolism	ko00250	17	261	c145624.graph_c1;c148686.graph_c0;c149901.graph_c0;c151747.graph_c0;c158298.graph_c0;c159952.graph_c0;c160340.graph_c0;c160570.graph_c0;c166528.graph_c0;c167493.graph_c0;c168035.graph_c0;c170109.graph_c1;c172611.graph_c0;c173935.graph_c0;c174487.graph_c0;c175925.graph_c0;c176355.graph_c1
Porphyrin and chlorophyll metabolism	ko00860	16	168	c144132.graph_c0;c144589.graph_c0;c149244.graph_c0;c150482.graph_c0;c153227.graph_c1;c157831.graph_c0;c158899.graph_c0;c165769.graph_c2;c167023.graph_c0;c167624.graph_c0;c168367.graph_c0;c169074.graph_c0;c169714.graph_c0;c170720.graph_c0;c175334.graph_c0;c176347.graph_c1
Phosphatidylinositol signaling system	ko04070	16	134	c127393.graph_c0;c128770.graph_c0;c129309.graph_c0;c145569.graph_c0;c145822.graph_c0;c158344.graph_c0;c158733.graph_c0;c158733.graph_c1;c166125.graph_c0;c169649.graph_c0;c169836.graph_c0;c170214.graph_c0;c171450.graph_c0;c172841.graph_c0;c172967.graph_c1;c178759.graph_c0
Oxidative phosphorylation	ko00190	15	477	c144913.graph_c0;c156942.graph_c0;c160562.graph_c0;c163292.graph_c0;c171367.graph_c0;c174727.graph_c1;c175423.graph_c0;c176210.graph_c0;c176534.graph_c0;c176926.graph_c0;c177008.graph_c0;c177470.graph_c0;c177856.graph_c1;c179433.graph_c0;c88059.graph_c0
Pentose phosphate pathway	ko00030	15	172	c144852.graph_c0;c152543.graph_c0;c153189.graph_c0;c153736.graph_c0;c153980.graph_c0;c157021.graph_c0;c159558.graph_c0;c164120.graph_c0;c166499.graph_c0;c166913.graph_c0;c168876.graph_c0;c169067.graph_c0;c169416.graph_c1;c170640.graph_c1;c178397.graph_c0
Valine, leucine and isoleucine degradation	ko00280	15	327	c101615.graph_c0;c152632.graph_c0;c159636.graph_c0;c159920.graph_c0;c160211.graph_c0;c167390.graph_c0;c170381.graph_c2;c173276.graph_c0;c174664.graph_c0;c176964.graph_c1;c177416.graph_c1;c179210.graph_c0;c179277.graph_c0;c87536.graph_c0;c92563.graph_c0
Ubiquitin mediated proteolysis	ko04120	14	280	c127150.graph_c0;c148147.graph_c0;c151654.graph_c0;c163382.graph_c0;c163664.graph_c0;c164673.graph_c0;c167237.graph_c0;c170203.graph_c0;c170599.graph_c0;c170751.graph_c1;c171612.graph_c0;c172966.graph_c3;c176462.graph_c0;c177539.graph_c1
Phenylalanine, tyrosine and tryptophan biosynthesis	ko00400	14	176	c129265.graph_c0;c142890.graph_c0;c145624.graph_c1;c147990.graph_c0;c149554.graph_c0;c152653.graph_c0;c160340.graph_c0;c161049.graph_c0;c164504.graph_c1;c165511.graph_c1;c165521.graph_c0;c173935.graph_c0;c175805.graph_c1;c89577.graph_c0
Galactose metabolism	ko00052	14	174	c134771.graph_c0;c145834.graph_c0;c152543.graph_c0;c152870.graph_c0;c164611.graph_c0;c166278.graph_c0;c170554.graph_c0;c173578.graph_c0;c174243.graph_c0;c174285.graph_c0;c174444.graph_c1;c175640.graph_c0;c176692.graph_c0;c177157.graph_c0
Circadian rhythm - plant	ko04712	14	121	c129269.graph_c1;c156801.graph_c0;c163664.graph_c0;c165769.graph_c0;c169220.graph_c0;c170514.graph_c0;c170646.graph_c0;c171277.graph_c0;c172705.graph_c0;c173039.graph_c3;c173394.graph_c0;c175703.graph_c0;c175993.graph_c0;c176116.graph_c0
Tyrosine metabolism	ko00350	13	137	c126900.graph_c0;c142890.graph_c0;c145624.graph_c1;c160340.graph_c0;c160395.graph_c1;c160741.graph_c0;c161049.graph_c0;c164119.graph_c0;c165511.graph_c1;c170850.graph_c0;c173935.graph_c0;c87947.graph_c0;c88899.graph_c0
Tryptophan metabolism	ko00380	13	128	c101615.graph_c0;c152358.graph_c0;c158607.graph_c0;c159636.graph_c0;c159920.graph_c0;c160211.graph_c0;c160934.graph_c0;c167390.graph_c0;c167835.graph_c0;c170381.graph_c2;c173276.graph_c0;c179277.graph_c0;c87536.graph_c0
Flavonoid biosynthesis	ko00941	12	83	c129019.graph_c0;c163195.graph_c0;c163486.graph_c0;c163939.graph_c0;c166668.graph_c0;c166744.graph_c0;c167749.graph_c0;c167990.graph_c0;c169220.graph_c0;c170505.graph_c0;c170883.graph_c0;c178937.graph_c0
Glutathione metabolism	ko00480	12	266	c146592.graph_c0;c152643.graph_c0;c152757.graph_c0;c153736.graph_c0;c154582.graph_c0;c155049.graph_c0;c163491.graph_c0;c166499.graph_c0;c171412.graph_c0;c177495.graph_c0;c179115.graph_c0;c88472.graph_c0
Tropane, piperidine and pyridine alkaloid biosynthesis	ko00960	12	87	c142890.graph_c0;c145624.graph_c1;c152744.graph_c0;c160340.graph_c0;c161049.graph_c0;c165511.graph_c1;c169310.graph_c0;c170850.graph_c0;c173935.graph_c0;c177162.graph_c1;c87947.graph_c0;c88899.graph_c0
DNA replication	ko03030	12	74	c129591.graph_c0;c155496.graph_c0;c160493.graph_c0;c168126.graph_c0;c171812.graph_c0;c173721.graph_c0;c174690.graph_c0;c174966.graph_c0;c175412.graph_c0;c177401.graph_c0;c178024.graph_c0;c179092.graph_c0
Fatty acid biosynthesis	ko00061	12	171	c126545.graph_c0;c145118.graph_c0;c145385.graph_c0;c145620.graph_c0;c147121.graph_c0;c153207.graph_c0;c171545.graph_c0;c174086.graph_c0;c174792.graph_c1;c175197.graph_c0;c176668.graph_c1;c178088.graph_c0
Cyanoamino acid metabolism	ko00460	12	120	c127950.graph_c0;c129643.graph_c0;c157272.graph_c0;c161320.graph_c0;c163183.graph_c0;c164275.graph_c0;c166779.graph_c0;c170211.graph_c0;c171256.graph_c0;c176527.graph_c0;c177576.graph_c0;c178878.graph_c0
Isoquinoline alkaloid biosynthesis	ko00950	11	60	c126900.graph_c0;c142890.graph_c0;c145624.graph_c1;c160340.graph_c0;c161049.graph_c0;c164119.graph_c0;c165511.graph_c1;c170850.graph_c0;c173935.graph_c0;c87947.graph_c0;c88899.graph_c0
Lysine degradation	ko00310	11	129	c101615.graph_c0;c158607.graph_c0;c159636.graph_c0;c159920.graph_c0;c160211.graph_c0;c167390.graph_c0;c169372.graph_c0;c170381.graph_c2;c173276.graph_c0;c179277.graph_c0;c87536.graph_c0
Cutin, suberine and wax biosynthesis	ko00073	11	27	c145804.graph_c0;c152099.graph_c0;c153512.graph_c0;c153892.graph_c0;c154538.graph_c0;c154538.graph_c1;c157651.graph_c0;c163501.graph_c0;c168250.graph_c1;c174698.graph_c0;c87703.graph_c0
SNARE interactions in vesicular transport	ko04130	11	82	c127319.graph_c0;c129444.graph_c0;c151496.graph_c0;c152508.graph_c1;c164293.graph_c0;c165336.graph_c0;c172339.graph_c0;c172505.graph_c0;c172508.graph_c0;c178999.graph_c0;c88295.graph_c0
Linoleic acid metabolism	ko00591	11	56	c130508.graph_c0;c143753.graph_c0;c144943.graph_c0;c150375.graph_c0;c150375.graph_c1;c156473.graph_c0;c167853.graph_c0;c170092.graph_c0;c171919.graph_c0;c177671.graph_c2;c87879.graph_c0
Fatty acid elongation	ko00062	10	59	c144517.graph_c0;c144517.graph_c1;c145866.graph_c0;c157183.graph_c0;c158667.graph_c0;c169582.graph_c0;c171127.graph_c2;c171971.graph_c1;c176024.graph_c3;c87966.graph_c0
Sulfur metabolism	ko00920	10	157	c129309.graph_c0;c158227.graph_c0;c160455.graph_c0;c162971.graph_c0;c163653.graph_c0;c165059.graph_c0;c170001.graph_c0;c171028.graph_c2;c171256.graph_c0;c176249.graph_c0
Histidine metabolism	ko00340	10	106	c101615.graph_c0;c129270.graph_c0;c147207.graph_c0;c159636.graph_c0;c159920.graph_c0;c160211.graph_c0;c167390.graph_c0;c173276.graph_c0;c179277.graph_c0;c87536.graph_c0
Terpenoid backbone biosynthesis	ko00900	10	161	c152668.graph_c0;c152842.graph_c0;c160845.graph_c0;c167253.graph_c0;c170381.graph_c2;c173141.graph_c4;c176347.graph_c1;c178123.graph_c0;c179210.graph_c0;c87077.graph_c0
Propanoate metabolism	ko00640	10	157	c145385.graph_c0;c147121.graph_c0;c149397.graph_c0;c158315.graph_c1;c170381.graph_c2;c171065.graph_c0;c174664.graph_c0;c176668.graph_c1;c177416.graph_c1;c92563.graph_c0
Ether lipid metabolism	ko00565	9	65	c127050.graph_c0;c145425.graph_c0;c147903.graph_c0;c166616.graph_c1;c167649.graph_c0;c171919.graph_c0;c173159.graph_c1;c178079.graph_c0;c87401.graph_c0
Ubiquinone and other terpenoid-quinone biosynthesis	ko00130	9	117	c126495.graph_c0;c160775.graph_c0;c161049.graph_c0;c162937.graph_c0;c165511.graph_c1;c167990.graph_c0;c168522.graph_c0;c172051.graph_c0;c177621.graph_c1
Fructose and mannose metabolism	ko00051	9	158	c128854.graph_c0;c152543.graph_c0;c164120.graph_c0;c168876.graph_c0;c169416.graph_c1;c170640.graph_c1;c175118.graph_c0;c176432.graph_c0;c178397.graph_c0
Photosynthesis - antenna proteins	ko00196	9	27	c128748.graph_c0;c131295.graph_c0;c142864.graph_c0;c153135.graph_c0;c165427.graph_c0;c166004.graph_c0;c166671.graph_c0;c167941.graph_c0;c88432.graph_c0
Ribosome biogenesis in eukaryotes	ko03008	8	192	c109721.graph_c0;c144118.graph_c1;c163704.graph_c0;c170712.graph_c0;c171031.graph_c0;c174642.graph_c0;c176848.graph_c0;c88357.graph_c0
Butanoate metabolism	ko00650	8	117	c152632.graph_c0;c158298.graph_c0;c160570.graph_c0;c167380.graph_c0;c170381.graph_c2;c174487.graph_c0;c176355.graph_c1;c179210.graph_c0
Base excision repair	ko03410	8	83	c129591.graph_c0;c160493.graph_c0;c165678.graph_c0;c171812.graph_c0;c172756.graph_c1;c173156.graph_c0;c176983.graph_c0;c177857.graph_c1
Zeatin biosynthesis	ko00908	8	29	c160812.graph_c0;c164547.graph_c0;c164674.graph_c1;c165569.graph_c0;c166304.graph_c0;c171404.graph_c0;c175948.graph_c0;c176599.graph_c1
Nitrogen metabolism	ko00910	7	130	c148192.graph_c0;c148686.graph_c0;c149901.graph_c0;c151046.graph_c0;c165170.graph_c0;c167493.graph_c0;c178637.graph_c0
Phagosome	ko04145	7	201	c129444.graph_c0;c152428.graph_c0;c156942.graph_c0;c159992.graph_c0;c172285.graph_c0;c172841.graph_c0;c179238.graph_c0
Aminoacyl-tRNA biosynthesis	ko00970	7	235	c165733.graph_c0;c166704.graph_c0;c168576.graph_c0;c169074.graph_c0;c173808.graph_c0;c174466.graph_c0;c177731.graph_c0
Nucleotide excision repair	ko03420	7	112	c129591.graph_c0;c160493.graph_c0;c170751.graph_c1;c171812.graph_c0;c174966.graph_c0;c176024.graph_c1;c177142.graph_c0
Basal transcription factors	ko03022	7	75	c152016.graph_c0;c157550.graph_c0;c164721.graph_c0;c175349.graph_c0;c175358.graph_c0;c175941.graph_c1;c176509.graph_c1
2-Oxocarboxylic acid metabolism	ko01210	7	253	c127926.graph_c1;c145624.graph_c1;c160340.graph_c0;c168035.graph_c0;c170456.graph_c0;c173935.graph_c0;c176964.graph_c1
Carotenoid biosynthesis	ko00906	7	76	c106813.graph_c0;c151410.graph_c0;c168682.graph_c0;c170383.graph_c1;c171170.graph_c0;c179739.graph_c0;c88482.graph_c0
Other glycan degradation	ko00511	7	53	c144656.graph_c0;c162619.graph_c0;c164000.graph_c0;c166278.graph_c0;c174444.graph_c1;c175060.graph_c0;c176745.graph_c0
RNA polymerase	ko03020	6	73	c119253.graph_c0;c139976.graph_c0;c168457.graph_c0;c170540.graph_c0;c174537.graph_c0;c175104.graph_c1
Selenocompound metabolism	ko00450	6	87	c127100.graph_c0;c155516.graph_c0;c157139.graph_c0;c159802.graph_c0;c163257.graph_c0;c165059.graph_c0
Stilbenoid, diarylheptanoid and gingerol biosynthesis	ko00945	6	40	c163195.graph_c0;c166668.graph_c0;c166744.graph_c0;c167749.graph_c0;c167990.graph_c0;c178937.graph_c0
Homologous recombination	ko03440	6	69	c160493.graph_c0;c167123.graph_c0;c171812.graph_c0;c174463.graph_c0;c174966.graph_c0;c176271.graph_c0
One carbon pool by folate	ko00670	6	86	c129643.graph_c0;c145331.graph_c0;c160246.graph_c0;c160353.graph_c0;c161320.graph_c0;c178878.graph_c0
N-Glycan biosynthesis	ko00510	5	89	c149267.graph_c0;c161295.graph_c0;c173979.graph_c0;c175188.graph_c0;c176207.graph_c0
Biosynthesis of unsaturated fatty acids	ko01040	5	118	c167225.graph_c0;c169582.graph_c0;c171971.graph_c1;c174086.graph_c0;c178143.graph_c0
Steroid biosynthesis	ko00100	5	70	c128927.graph_c0;c144978.graph_c0;c163275.graph_c0;c171461.graph_c0;c179350.graph_c0
Sphingolipid metabolism	ko00600	5	77	c164574.graph_c0;c165035.graph_c0;c166278.graph_c0;c167255.graph_c0;c174444.graph_c1
Pantothenate and CoA biosynthesis	ko00770	5	96	c127926.graph_c1;c170456.graph_c0;c175868.graph_c1;c176964.graph_c1;c179596.graph_c0
Brassinosteroid biosynthesis	ko00905	4	14	c147329.graph_c0;c167592.graph_c0;c169944.graph_c0;c173813.graph_c0
Thiamine metabolism	ko00730	4	56	c152668.graph_c0;c157728.graph_c0;c165014.graph_c0;c173141.graph_c4
Citrate cycle (TCA cycle)	ko00020	4	264	c144913.graph_c0;c158315.graph_c1;c158607.graph_c0;c170476.graph_c0
Mismatch repair	ko03430	4	76	c129591.graph_c0;c160493.graph_c0;c174906.graph_c1;c174966.graph_c0
Regulation of autophagy	ko04140	4	69	c145073.graph_c0;c156551.graph_c0;c173826.graph_c2;c174494.graph_c0
Diterpenoid biosynthesis	ko00904	4	41	c145536.graph_c0;c161155.graph_c0;c161779.graph_c0;c173263.graph_c0
Sesquiterpenoid and triterpenoid biosynthesis	ko00909	4	28	c144978.graph_c0;c175510.graph_c0;c177870.graph_c0;c179350.graph_c0
ABC transporters	ko02010	3	146	c172969.graph_c0;c175326.graph_c2;c176110.graph_c0
Folate biosynthesis	ko00790	3	69	c156028.graph_c1;c161569.graph_c0;c170492.graph_c0
Glycosaminoglycan degradation	ko00531	3	25	c165039.graph_c0;c174444.graph_c1;c175060.graph_c0
Proteasome	ko03050	3	139	c143397.graph_c0;c160911.graph_c0;c163642.graph_c1
Degradation of aromatic compounds	ko01220	3	34	c160395.graph_c1;c160741.graph_c0;c167990.graph_c0
Arachidonic acid metabolism	ko00590	3	49	c152757.graph_c0;c171919.graph_c0;c172692.graph_c0
Valine, leucine and isoleucine biosynthesis	ko00290	3	111	c127926.graph_c1;c170456.graph_c0;c176964.graph_c1
Biotin metabolism	ko00780	3	65	c126545.graph_c0;c167567.graph_c0;c175197.graph_c0
Synthesis and degradation of ketone bodies	ko00072	3	33	c152632.graph_c0;c170381.graph_c2;c179210.graph_c0
Glycosphingolipid biosynthesis - ganglio series	ko00604	2	6	c174444.graph_c1;c175060.graph_c0
Taurine and hypotaurine metabolism	ko00430	2	43	c174487.graph_c0;c176355.graph_c1
Glycosphingolipid biosynthesis - globo series	ko00603	2	21	c175060.graph_c0;c177575.graph_c1
Monoterpenoid biosynthesis	ko00902	2	18	c163492.graph_c0;c169604.graph_c0
Nicotinate and nicotinamide metabolism	ko00760	2	55	c128596.graph_c0;c159020.graph_c0
Riboflavin metabolism	ko00740	2	34	c128542.graph_c0;c173492.graph_c0
Other types of O-glycan biosynthesis	ko00514	1	12	c160889.graph_c0
Lipoic acid metabolism	ko00785	1	15	c151754.graph_c1
Glycosylphosphatidylinositol(GPI)-anchor biosynthesis	ko00563	1	27	c177670.graph_c0
Limonene and pinene degradation	ko00903	1	30	c101615.graph_c0
Sulfur relay system	ko04122	1	59	c165553.graph_c0
Vancomycin resistance	ko01502	1	5	c175808.graph_c0
Lysine biosynthesis	ko00300	1	62	c165528.graph_c0
Vitamin B6 metabolism	ko00750	1	44	c172518.graph_c0
Non-homologous end-joining	ko03450	1	17	c175213.graph_c0
18h vs 24h
Pathway	ko_ID	Unigene	gene (BG)	Unigene ID
Ribosome	ko03010	78	567	c147220.graph_c0;c150391.graph_c0;c152859.graph_c0;c155518.graph_c0;c157282.graph_c0;c157362.graph_c0;c158998.graph_c1;c159248.graph_c0;c159497.graph_c0;c159957.graph_c0;c160441.graph_c0;c160798.graph_c0;c161156.graph_c0;c163054.graph_c1;c163262.graph_c0;c163769.graph_c0;c164167.graph_c1;c164184.graph_c0;c164369.graph_c0;c164588.graph_c0;c164847.graph_c0;c165969.graph_c0;c167551.graph_c0;c167613.…
Carbon metabolism	ko01200	72	1036	c125650.graph_c0;c127281.graph_c0;c127780.graph_c0;c128341.graph_c0;c131316.graph_c0;c141835.graph_c0;c145595.graph_c1;c147050.graph_c0;c149321.graph_c0;c149777.graph_c0;c151996.graph_c0;c152394.graph_c0;c153805.graph_c0;c153882.graph_c0;c153958.graph_c0;c154467.graph_c0;c155244.graph_c0;c155892.graph_c0;c157871.graph_c0;c159545.graph_c1;c159940.graph_c0;c160343.graph_c0;c160370.graph_c0;c161074.…
Biosynthesis of amino acids	ko01230	51	1032	c125650.graph_c0;c127780.graph_c0;c131316.graph_c0;c141835.graph_c0;c147050.graph_c0;c147519.graph_c0;c149321.graph_c0;c153805.graph_c0;c153958.graph_c0;c155892.graph_c0;c156199.graph_c0;c159545.graph_c1;c160343.graph_c0;c160370.graph_c0;c162310.graph_c0;c162474.graph_c0;c162513.graph_c0;c164005.graph_c0;c164742.graph_c0;c165708.graph_c0;c166026.graph_c0;c167001.graph_c0;c167025.graph_c0;c168379.…
Carbon fixation in photosynthetic organisms	ko00710	39	260	c125650.graph_c0;c128341.graph_c0;c141835.graph_c0;c147050.graph_c0;c149321.graph_c0;c149777.graph_c0;c152394.graph_c0;c153882.graph_c0;c153958.graph_c0;c154467.graph_c0;c155892.graph_c0;c159545.graph_c1;c159940.graph_c0;c160343.graph_c0;c161074.graph_c0;c161074.graph_c1;c162310.graph_c0;c166682.graph_c0;c167001.graph_c0;c167025.graph_c0;c168379.graph_c0;c168726.graph_c0;c168807.graph_c0;c170954.…
Protein processing in endoplasmic reticulum	ko04141	33	501	c146267.graph_c0;c147306.graph_c1;c151349.graph_c0;c155734.graph_c0;c157154.graph_c0;c160065.graph_c0;c160320.graph_c0;c161064.graph_c0;c161064.graph_c1;c163325.graph_c0;c164735.graph_c0;c164924.graph_c0;c166247.graph_c0;c166456.graph_c0;c168878.graph_c0;c169107.graph_c0;c169465.graph_c0;c170116.graph_c0;c170841.graph_c0;c171148.graph_c0;c171369.graph_c0;c171750.graph_c0;c174955.graph_c0;c176579.…
Oxidative phosphorylation	ko00190	33	477	c143463.graph_c0;c144933.graph_c0;c146878.graph_c0;c147163.graph_c0;c152150.graph_c0;c155244.graph_c0;c155923.graph_c0;c159089.graph_c0;c160254.graph_c0;c160366.graph_c0;c161346.graph_c0;c161512.graph_c0;c161684.graph_c0;c161761.graph_c0;c162146.graph_c0;c162355.graph_c0;c162867.graph_c0;c163563.graph_c0;c163836.graph_c0;c164586.graph_c0;c165515.graph_c0;c169520.graph_c0;c169715.graph_c0;c170458.…
Glycolysis / Gluconeogenesis	ko00010	33	447	c127780.graph_c0;c128729.graph_c0;c147050.graph_c0;c154467.graph_c0;c160343.graph_c0;c160370.graph_c0;c162474.graph_c0;c167001.graph_c0;c167025.graph_c0;c167945.graph_c0;c168350.graph_c0;c168379.graph_c0;c168932.graph_c0;c170954.graph_c0;c170971.graph_c0;c171891.graph_c1;c174813.graph_c0;c174823.graph_c0;c175537.graph_c0;c175537.graph_c1;c175537.graph_c2;c178121.graph_c0;c178751.graph_c0;c179057.…
Starch and sucrose metabolism	ko00500	27	471	c110893.graph_c0;c127899.graph_c0;c129289.graph_c0;c154667.graph_c0;c157537.graph_c0;c160082.graph_c0;c160957.graph_c0;c161463.graph_c0;c161622.graph_c0;c165800.graph_c1;c167436.graph_c0;c167945.graph_c0;c168342.graph_c0;c169038.graph_c0;c169546.graph_c0;c169592.graph_c0;c170367.graph_c0;c173341.graph_c0;c174553.graph_c0;c174553.graph_c1;c174631.graph_c0;c175899.graph_c0;c177125.graph_c0;c182128.…
Glyoxylate and dicarboxylate metabolism	ko00630	25	239	c131316.graph_c0;c141835.graph_c0;c147519.graph_c0;c151996.graph_c0;c152394.graph_c0;c153805.graph_c0;c153882.graph_c0;c155892.graph_c0;c156791.graph_c0;c157871.graph_c0;c159940.graph_c0;c169053.graph_c0;c170096.graph_c0;c170136.graph_c0;c170361.graph_c0;c172188.graph_c1;c172845.graph_c0;c173139.graph_c0;c173819.graph_c0;c175888.graph_c0;c176806.graph_c0;c178753.graph_c0;c179257.graph_c0;c88914.g…
Cysteine and methionine metabolism	ko00270	22	309	c130269.graph_c0;c152394.graph_c0;c153882.graph_c0;c153958.graph_c0;c159940.graph_c0;c165708.graph_c0;c167204.graph_c0;c167545.graph_c0;c168261.graph_c0;c171033.graph_c1;c172055.graph_c0;c173139.graph_c0;c174643.graph_c1;c175227.graph_c0;c176427.graph_c0;c178311.graph_c0;c179023.graph_c0;c179479.graph_c0;c179818.graph_c0;c87712.graph_c1;c88914.graph_c0;c93514.graph_c0
Pyruvate metabolism	ko00620	21	417	c127780.graph_c0;c128729.graph_c0;c149777.graph_c0;c152394.graph_c0;c153882.graph_c0;c159940.graph_c0;c168350.graph_c0;c168726.graph_c0;c168807.graph_c0;c170971.graph_c0;c171929.graph_c0;c173139.graph_c0;c173980.graph_c0;c179277.graph_c0;c179916.graph_c0;c88281.graph_c0;c88457.graph_c0;c88457.graph_c1;c88501.graph_c0;c88914.graph_c0;c88919.graph_c0
Photosynthesis	ko00195	21	114	c128279.graph_c0;c144326.graph_c0;c145142.graph_c0;c146446.graph_c0;c151642.graph_c0;c153853.graph_c0;c156674.graph_c0;c159089.graph_c0;c160254.graph_c0;c162146.graph_c0;c162198.graph_c1;c163897.graph_c0;c163957.graph_c0;c164212.graph_c0;c164842.graph_c0;c166751.graph_c0;c167065.graph_c0;c167361.graph_c0;c170848.graph_c0;c172016.graph_c0;c172145.graph_c0
Fructose and mannose metabolism	ko00051	19	158	c126701.graph_c0;c150117.graph_c0;c154467.graph_c0;c160343.graph_c0;c167001.graph_c0;c167025.graph_c0;c170031.graph_c0;c170919.graph_c0;c170954.graph_c0;c172240.graph_c0;c174281.graph_c0;c175537.graph_c0;c175537.graph_c1;c175537.graph_c2;c178751.graph_c0;c178817.graph_c0;c178981.graph_c0;c179057.graph_c0;c180050.graph_c0
Glycine, serine and threonine metabolism	ko00260	17	285	c141835.graph_c0;c148184.graph_c0;c153805.graph_c0;c155892.graph_c0;c156791.graph_c0;c159038.graph_c0;c162258.graph_c0;c162474.graph_c0;c164742.graph_c0;c168932.graph_c0;c173819.graph_c0;c175217.graph_c0;c175888.graph_c0;c179485.graph_c0;c87202.graph_c0;c87766.graph_c0;c88501.graph_c0
Pentose and glucuronate interconversions	ko00040	16	185	c125650.graph_c0;c127899.graph_c0;c128729.graph_c0;c149321.graph_c0;c160957.graph_c0;c168350.graph_c0;c169546.graph_c0;c170031.graph_c0;c172240.graph_c0;c172287.graph_c0;c174281.graph_c0;c177023.graph_c0;c178817.graph_c0;c178981.graph_c0;c179277.graph_c0;c89912.graph_c0
Pentose phosphate pathway	ko00030	16	172	c125650.graph_c0;c149321.graph_c0;c154467.graph_c0;c159545.graph_c1;c167001.graph_c0;c167945.graph_c0;c170954.graph_c0;c175537.graph_c0;c175537.graph_c1;c175537.graph_c2;c178751.graph_c0;c179207.graph_c0;c180050.graph_c0;c183141.graph_c0;c89119.graph_c0;c89784.graph_c0
Amino sugar and nucleotide sugar metabolism	ko00520	16	339	c126701.graph_c0;c127899.graph_c0;c129289.graph_c0;c138331.graph_c0;c150117.graph_c0;c160082.graph_c0;c160957.graph_c0;c167920.graph_c0;c167945.graph_c0;c169546.graph_c0;c169592.graph_c0;c170471.graph_c0;c179731.graph_c0;c88605.graph_c0;c89119.graph_c0;c89912.graph_c0
RNA transport	ko03013	16	387	c129094.graph_c0;c145813.graph_c0;c151005.graph_c0;c163030.graph_c0;c167164.graph_c0;c168430.graph_c0;c170314.graph_c0;c171570.graph_c0;c171769.graph_c0;c172382.graph_c0;c176204.graph_c0;c178679.graph_c0;c87326.graph_c0;c88201.graph_c0;c88486.graph_c0;c88708.graph_c0
Phagosome	ko04145	16	201	c143463.graph_c0;c161761.graph_c0;c162355.graph_c0;c163325.graph_c0;c168878.graph_c0;c171369.graph_c0;c173567.graph_c0;c174955.graph_c0;c176607.graph_c1;c178188.graph_c0;c178406.graph_c0;c179848.graph_c0;c87535.graph_c0;c88531.graph_c0;c88596.graph_c0;c88786.graph_c0
Peroxisome	ko04146	15	314	c155605.graph_c0;c158434.graph_c0;c166026.graph_c0;c170096.graph_c0;c170361.graph_c0;c170444.graph_c0;c172188.graph_c1;c173819.graph_c0;c174473.graph_c0;c176806.graph_c0;c178255.graph_c0;c179257.graph_c0;c181404.graph_c0;c88071.graph_c0;c92548.graph_c0
Arginine and proline metabolism	ko00330	15	297	c128729.graph_c0;c131631.graph_c0;c147519.graph_c0;c153958.graph_c0;c162513.graph_c0;c168350.graph_c0;c170882.graph_c0;c172055.graph_c0;c175227.graph_c0;c176427.graph_c0;c179277.graph_c0;c181341.graph_c0;c181859.graph_c0;c87712.graph_c1;c88501.graph_c0
Galactose metabolism	ko00052	14	174	c125314.graph_c0;c125314.graph_c1;c127899.graph_c0;c128417.graph_c0;c157537.graph_c0;c160957.graph_c0;c161622.graph_c0;c167945.graph_c0;c169546.graph_c0;c175899.graph_c0;c177298.graph_c0;c178817.graph_c0;c180050.graph_c0;c89119.graph_c0
Phenylpropanoid biosynthesis	ko00940	14	309	c145487.graph_c0;c154667.graph_c0;c157324.graph_c0;c158708.graph_c0;c168232.graph_c0;c168342.graph_c0;c170039.graph_c0;c171498.graph_c1;c171788.graph_c0;c173230.graph_c0;c177034.graph_c0;c178719.graph_c0;c180960.graph_c0;c182128.graph_c0
Citrate cycle (TCA cycle)	ko00020	13	264	c131316.graph_c0;c152394.graph_c0;c153882.graph_c0;c155244.graph_c0;c159940.graph_c0;c166026.graph_c0;c168308.graph_c0;c169053.graph_c0;c173139.graph_c0;c180453.graph_c0;c88457.graph_c0;c88457.graph_c1;c88914.graph_c0
Plant-pathogen interaction	ko04626	12	285	c142429.graph_c0;c143824.graph_c0;c156730.graph_c0;c159904.graph_c0;c164407.graph_c0;c164555.graph_c0;c167381.graph_c0;c170246.graph_c0;c173205.graph_c0;c176811.graph_c0;c176811.graph_c1;c88222.graph_c0
Purine metabolism	ko00230	12	467	c127676.graph_c0;c127780.graph_c0;c154191.graph_c0;c156338.graph_c0;c166886.graph_c0;c167945.graph_c0;c168245.graph_c0;c170675.graph_c0;c170971.graph_c0;c178410.graph_c0;c88397.graph_c0;c89119.graph_c0
Glutathione metabolism	ko00480	11	266	c126715.graph_c0;c151059.graph_c0;c165913.graph_c0;c166026.graph_c0;c169825.graph_c0;c178743.graph_c0;c178777.graph_c0;c179207.graph_c0;c179548.graph_c0;c179838.graph_c0;c88062.graph_c0
2-Oxocarboxylic acid metabolism	ko01210	11	253	c131316.graph_c0;c141835.graph_c0;c153958.graph_c0;c155892.graph_c0;c162310.graph_c0;c164005.graph_c0;c166026.graph_c0;c169053.graph_c0;c180797.graph_c0;c181859.graph_c0;c89090.graph_c1
Plant hormone signal transduction	ko04075	11	437	c127482.graph_c0;c163674.graph_c0;c164555.graph_c0;c166423.graph_c0;c168830.graph_c0;c184030.graph_c0;c189577.graph_c0;c191244.graph_c0;c85816.graph_c0;c88948.graph_c0;c91523.graph_c0
Ascorbate and aldarate metabolism	ko00053	11	146	c128729.graph_c0;c138331.graph_c0;c144306.graph_c0;c151560.graph_c0;c166546.graph_c0;c168350.graph_c0;c169825.graph_c0;c179277.graph_c0;c179731.graph_c0;c88501.graph_c0;c89912.graph_c0
RNA degradation	ko03018	10	295	c126571.graph_c0;c129094.graph_c0;c160370.graph_c0;c164895.graph_c0;c167669.graph_c0;c171570.graph_c0;c171728.graph_c0;c171769.graph_c0;c179194.graph_c0;c180050.graph_c0
Valine, leucine and isoleucine degradation	ko00280	10	327	c128729.graph_c0;c168350.graph_c0;c170444.graph_c0;c174473.graph_c0;c179277.graph_c0;c180219.graph_c0;c88501.graph_c0;c88919.graph_c0;c89090.graph_c1;c91686.graph_c0
Spliceosome	ko03040	10	467	c144548.graph_c0;c145813.graph_c0;c146400.graph_c0;c166636.graph_c0;c168770.graph_c0;c171148.graph_c0;c171750.graph_c0;c181562.graph_c0;c185111.graph_c0;c92580.graph_c0
Alanine, aspartate and glutamate metabolism	ko00250	10	261	c141835.graph_c0;c147519.graph_c0;c148184.graph_c0;c153958.graph_c0;c155892.graph_c0;c162310.graph_c0;c162513.graph_c0;c164149.graph_c0;c173819.graph_c0;c175731.graph_c1
Phenylalanine metabolism	ko00360	10	254	c145487.graph_c0;c145779.graph_c0;c153958.graph_c0;c158708.graph_c0;c159038.graph_c0;c168232.graph_c0;c171498.graph_c1;c171788.graph_c0;c173230.graph_c0;c177034.graph_c0
Flavonoid biosynthesis	ko00941	10	83	c104576.graph_c0;c127588.graph_c1;c146660.graph_c0;c168232.graph_c0;c170872.graph_c0;c178807.graph_c0;c181385.graph_c0;c85920.graph_c0;c88857.graph_c0;c88857.graph_c1
Photosynthesis - antenna proteins	ko00196	10	27	c104647.graph_c0;c129803.graph_c0;c149776.graph_c0;c154079.graph_c0;c163984.graph_c0;c163984.graph_c1;c165747.graph_c0;c168764.graph_c0;c174853.graph_c0;c175488.graph_c0
Glycerolipid metabolism	ko00561	9	181	c128417.graph_c0;c128729.graph_c0;c159933.graph_c0;c159986.graph_c0;c167044.graph_c0;c168350.graph_c0;c178817.graph_c0;c179277.graph_c0;c88501.graph_c0
beta-Alanine metabolism	ko00410	9	172	c128729.graph_c0;c131631.graph_c0;c159038.graph_c0;c168350.graph_c0;c175731.graph_c1;c179277.graph_c0;c180219.graph_c0;c88501.graph_c0;c91686.graph_c0
Ubiquitin mediated proteolysis	ko04120	9	280	c143224.graph_c0;c146267.graph_c0;c155734.graph_c0;c160411.graph_c0;c169465.graph_c0;c170841.graph_c0;c171083.graph_c0;c172592.graph_c0;c87162.graph_c0
Fatty acid degradation	ko00071	8	212	c128729.graph_c0;c168350.graph_c0;c170444.graph_c0;c174473.graph_c0;c179277.graph_c0;c87148.graph_c0;c88501.graph_c0;c88919.graph_c0
Tryptophan metabolism	ko00380	8	128	c128729.graph_c0;c168308.graph_c0;c168350.graph_c0;c172188.graph_c1;c176806.graph_c0;c179277.graph_c0;c88501.graph_c0;c88919.graph_c0
Endocytosis	ko04144	8	318	c145367.graph_c0;c168050.graph_c0;c170677.graph_c0;c171148.graph_c0;c171750.graph_c0;c172620.graph_c0;c176633.graph_c0;c179037.graph_c0
Proteasome	ko03050	7	139	c163197.graph_c0;c165404.graph_c0;c170420.graph_c0;c172141.graph_c0;c180103.graph_c0;c180196.graph_c0;c182129.graph_c0
Lysine degradation	ko00310	6	129	c128729.graph_c0;c168308.graph_c0;c168350.graph_c0;c179277.graph_c0;c88501.graph_c0;c88919.graph_c0
Pyrimidine metabolism	ko00240	6	293	c154191.graph_c0;c156338.graph_c0;c168245.graph_c0;c170675.graph_c0;c178410.graph_c0;c88397.graph_c0
Glycerophospholipid metabolism	ko00564	6	220	c145367.graph_c0;c156493.graph_c0;c159933.graph_c0;c167044.graph_c0;c170359.graph_c0;c181802.graph_c0
Terpenoid backbone biosynthesis	ko00900	6	161	c151791.graph_c0;c152674.graph_c0;c179697.graph_c0;c186184.graph_c0;c88415.graph_c0;c88919.graph_c0
One carbon pool by folate	ko00670	6	86	c127281.graph_c0;c153805.graph_c0;c162258.graph_c0;c172026.graph_c0;c175888.graph_c0;c181985.graph_c0
Fatty acid metabolism	ko01212	6	302	c153641.graph_c0;c168168.graph_c0;c170444.graph_c0;c171578.graph_c0;c174473.graph_c0;c88919.graph_c0
Inositol phosphate metabolism	ko00562	6	159	c156493.graph_c0;c160343.graph_c0;c167025.graph_c0;c179057.graph_c0;c188201.graph_c0;c91686.graph_c0
Circadian rhythm - plant	ko04712	6	121	c127588.graph_c1;c164136.graph_c0;c173599.graph_c0;c88857.graph_c0;c88857.graph_c1;c97732.graph_c0
alpha-Linolenic acid metabolism	ko00592	6	150	c152026.graph_c0;c152026.graph_c1;c170444.graph_c0;c174473.graph_c0;c186417.graph_c0;c88502.graph_c0
Cyanoamino acid metabolism	ko00460	5	120	c153805.graph_c0;c154667.graph_c0;c168342.graph_c0;c175888.graph_c0;c182128.graph_c0
Protein export	ko03060	5	116	c161064.graph_c0;c161064.graph_c1;c163325.graph_c0;c169107.graph_c0;c171369.graph_c0
mRNA surveillance pathway	ko03015	5	296	c129094.graph_c0;c145813.graph_c0;c171570.graph_c0;c171769.graph_c0;c181155.graph_c0
Biosynthesis of unsaturated fatty acids	ko01040	5	118	c153641.graph_c0;c168168.graph_c0;c170444.graph_c0;c171578.graph_c0;c174473.graph_c0
Tyrosine metabolism	ko00350	5	137	c145779.graph_c0;c153958.graph_c0;c159038.graph_c0;c171457.graph_c0;c87148.graph_c0
Porphyrin and chlorophyll metabolism	ko00860	4	168	c148512.graph_c0;c151791.graph_c0;c162192.graph_c0;c87097.graph_c0
Valine, leucine and isoleucine biosynthesis	ko00290	4	111	c164005.graph_c0;c179485.graph_c0;c180797.graph_c0;c89090.graph_c1
Histidine metabolism	ko00340	4	106	c128729.graph_c0;c168350.graph_c0;c179277.graph_c0;c88501.graph_c0
Phenylalanine, tyrosine and tryptophan biosynthesis	ko00400	4	176	c153958.graph_c0;c156199.graph_c0;c164742.graph_c0;c171509.graph_c0
Sulfur metabolism	ko00920	4	157	c128822.graph_c0;c166644.graph_c0;c178311.graph_c0;c93514.graph_c0
Nitrogen metabolism	ko00910	3	130	c147519.graph_c0;c167681.graph_c0;c170136.graph_c0
Linoleic acid metabolism	ko00591	3	56	c152026.graph_c0;c152026.graph_c1;c186417.graph_c0
Pantothenate and CoA biosynthesis	ko00770	3	96	c164005.graph_c0;c180797.graph_c0;c89090.graph_c1
Limonene and pinene degradation	ko00903	3	30	c128729.graph_c0;c168350.graph_c0;c180732.graph_c0
Sesquiterpenoid and triterpenoid biosynthesis	ko00909	3	28	c180014.graph_c0;c182064.graph_c0;c85858.graph_c0
Base excision repair	ko03410	3	83	c132518.graph_c0;c168064.graph_c0;c170915.graph_c0
Steroid biosynthesis	ko00100	3	70	c166109.graph_c0;c180014.graph_c0;c85858.graph_c0
Propanoate metabolism	ko00640	3	157	c180219.graph_c0;c88919.graph_c0;c91686.graph_c0
Ether lipid metabolism	ko00565	2	65	c145367.graph_c0;c156493.graph_c0
Regulation of autophagy	ko04140	2	69	c160648.graph_c0;c179634.graph_c0
Ubiquinone and other terpenoid-quinone biosynthesis	ko00130	2	117	c145779.graph_c0;c168232.graph_c0
Tropane, piperidine and pyridine alkaloid biosynthesis	ko00960	2	87	c153958.graph_c0;c159038.graph_c0
Isoquinoline alkaloid biosynthesis	ko00950	2	60	c153958.graph_c0;c159038.graph_c0
Flavone and flavonol biosynthesis	ko00944	2	11	c104576.graph_c0;c174923.graph_c0
Nucleotide excision repair	ko03420	2	112	c147306.graph_c1;c160320.graph_c0
Butanoate metabolism	ko00650	2	117	c175731.graph_c1;c88919.graph_c0
Sphingolipid metabolism	ko00600	2	77	c128417.graph_c0;c152234.graph_c0
Degradation of aromatic compounds	ko01220	2	34	c168232.graph_c0;c87148.graph_c0
RNA polymerase	ko03020	2	73	c154191.graph_c0;c88397.graph_c0
Fatty acid biosynthesis	ko00061	2	171	c153641.graph_c0;c168168.graph_c0
Stilbenoid, diarylheptanoid and gingerol biosynthesis	ko00945	2	40	c168232.graph_c0;c180732.graph_c0
Selenocompound metabolism	ko00450	2	87	c165708.graph_c0;c93514.graph_c0
Lysine biosynthesis	ko00300	1	62	c88501.graph_c0
Other types of O-glycan biosynthesis	ko00514	1	12	c146673.graph_c0
Glycosaminoglycan degradation	ko00531	1	25	c135255.graph_c0
Zeatin biosynthesis	ko00908	1	29	c123731.graph_c0
Carotenoid biosynthesis	ko00906	1	76	c178930.graph_c0
Other glycan degradation	ko00511	1	53	c170293.graph_c0
Glycosphingolipid biosynthesis - globo series	ko00603	1	21	c128417.graph_c0
Taurine and hypotaurine metabolism	ko00430	1	43	c175731.graph_c1
Cutin, suberine and wax biosynthesis	ko00073	1	27	c168594.graph_c0
Phosphatidylinositol signaling system	ko04070	1	134	c188201.graph_c0
Synthesis and degradation of ketone bodies	ko00072	1	33	c88919.graph_c0
Vitamin B6 metabolism	ko00750	1	44	c145717.graph_c0
Aminoacyl-tRNA biosynthesis	ko00970	1	235	c181228.graph_c0
Arachidonic acid metabolism	ko00590	1	49	c179838.graph_c0
Diterpenoid biosynthesis	ko00904	1	41	c130472.graph_c0
